# Supplementary material for: Comprehensive Multi‐Omics Analysis Reveals NPC2 and ITGAV Genes as Potential Prognostic Biomarkers in Gastrointestinal Cancers
Source: Cancer Rep (Hoboken). 2024 Dec 17;7(12):e70087. doi: 10.1002/cnr2.70087 (PMC11652787; doi:10.1002/cnr2.70087)
Supplement: Supplementary file 2 — TABLE S1 Unfavorable prognostic genes For COAD/READ, LIHC, PAAD, and SRAD based on the HPA database. TABLE S2. Venn analysis was carried out to investigate the intersection between the unfavorable genes across PAAD, LIHC, STAD, and COAD/READ. TABLE S3. The potential transcription factors for NPC2 and ITGAV based on htfTarget database. TABLE S4. The common candidate TFs were obtained by the intersection of ITGAV and NPC2 transcription factors through Venn Diagram. TABLE S5. Identification of miRNAs targeting NPC2 and ITGAV mRNA, respectively via miRTarBase tool. TABLE S6. Identification of interacted circRNAs with interested miRNAs based on the Circbank database. TABLE S7. Key ceRNA interaction based on degree analyzed with the Cytohubba tool. (Top 15 in network ranked by Degree method). [file CNR2-7-e70087-s002.xlsx]

## Sheet: Table S1
Table S1 | Unfavorable prognostic genes For COAD/READ, LIHC, PAAD, and SRAD based on the HPA database.
Cancer	Gene	Gene synonym	Ensembl	Gene description	Uniprot	Chromosome	Position	Protein class	Biological process	Molecular function	Disease involvement	Evidence	HPA evidence	UniProt evidence	NeXtProt evidence	RNA tissue specificity	RNA tissue distribution	RNA tissue specificity score	RNA tissue specific nTPM	RNA single cell type specificity	RNA single cell type distribution	RNA single cell type specificity score	RNA single cell type specific nTPM	RNA cancer specificity	RNA cancer distribution	RNA cancer specificity score	RNA cancer specific FPKM	RNA brain regional specificity	RNA brain regional distribution	RNA brain regional specificity score	RNA brain regional specific nTPM	RNA blood cell specificity	RNA blood cell distribution	RNA blood cell specificity score	RNA blood cell specific nTPM	RNA blood lineage specificity	RNA blood lineage distribution	RNA blood lineage specificity score	RNA blood lineage specific nTPM	RNA cell line specificity	RNA cell line distribution	RNA cell line specificity score	RNA cell line specific nTPM	RNA mouse brain regional specificity	RNA mouse brain regional distribution	RNA mouse brain regional specificity score	RNA mouse brain regional specific nTPM	RNA pig brain regional specificity	RNA pig brain regional distribution
COAD/READ	LRCH4	LRN, LRRN1	ENSG00000077454	Leucine rich repeats and calponin homology domain containing 4	O75427	7	100574011-100586129	Predicted intracellular proteins, Predicted membrane proteins				Evidence at protein level	Evidence at protein level	Evidence at protein level	Evidence at protein level	Low tissue specificity	Detected in all			Cell type enhanced	Detected in many		Early spermatids: 205.8;Syncytiotrophoblasts: 103.3	Low cancer specificity	Detected in all			Low region specificity	Detected in all			Low immune cell specificity	Detected in all			Low lineage specificity	Detected in all			Cell line enhanced	Detected in all		HMC-1: 79.6;NB-4: 174.5	Low region specificity	Detected in all			Low region specificity	Detected in all
COAD/READ	POFUT2	C21orf80, FUT13, KIAA0958	ENSG00000186866	Protein O-fucosyltransferase 2	Q9Y2G5	21	45263928-45287898	Enzymes, Predicted intracellular proteins	Carbohydrate metabolism, Fucose metabolism	Glycosyltransferase, Transferase		Evidence at protein level	Evidence at transcript level	Evidence at protein level	Evidence at protein level	Low tissue specificity	Detected in all			Cell type enhanced	Detected in many		Late spermatids: 51.2	Low cancer specificity	Detected in all			Low region specificity	Detected in all			Not detected in immune cells	Not detected			Not detected	Not detected			Cell line enhanced	Detected in all		fHDF/TERT166: 95.1	Low region specificity	Detected in all			Low region specificity	Detected in all
COAD/READ	CLK3		ENSG00000179335	CDC like kinase 3	P49761	15	74598500-74645414	Enzymes, Metabolic proteins, Predicted intracellular proteins		Kinase, Serine/threonine-protein kinase, Transferase, Tyrosine-protein kinase		Evidence at protein level	Evidence at protein level	Evidence at protein level	Evidence at protein level	Low tissue specificity	Detected in all			Low cell type specificity	Detected in all			Low cancer specificity	Detected in all			Low region specificity	Detected in all			Low immune cell specificity	Detected in all			Low lineage specificity	Detected in all			Low cell line specificity	Detected in all			Low region specificity	Detected in all			Low region specificity	Detected in all
COAD/READ	EGFL7	ZNEU1	ENSG00000172889	EGF like domain multiple 7	Q9UHF1	9	136658856-136672678	Predicted secreted proteins	Angiogenesis, Cell adhesion, Differentiation	Developmental protein		Evidence at protein level	Evidence at transcript level	Evidence at protein level	Evidence at protein level	Low tissue specificity	Detected in all			Cell type enhanced	Detected in many		Adipocytes: 806.1;Endothelial cells: 436.5;Hepatic stellate cells: 511.5;Hofbauer cells: 290.3;Spermatogonia: 179.8	Low cancer specificity	Detected in all			Low region specificity	Detected in all			Group enriched	Detected in some	6	classical monocyte: 2.1;eosinophil: 3.5;intermediate monocyte: 6.2;non-classical monocyte: 5.5;plasmacytoid DC: 5.9	Group enriched	Detected in many	20	dendritic cells: 5.9;granulocytes: 3.5;monocytes: 6.2	Cell line enhanced	Detected in many		EFO-21: 183.9;HUVEC TERT2: 329.0;RPMI-8226: 136.8;TIME: 312.6	Low region specificity	Detected in all			Low region specificity	Detected in all
COAD/READ	DPP7	DPP2, DPPII	ENSG00000176978	Dipeptidyl peptidase 7	Q9UHL4	9	137110546-137115177	Enzymes, Plasma proteins, Predicted intracellular proteins, Predicted secreted proteins		Aminopeptidase, Hydrolase, Protease, Serine protease		Evidence at protein level	Evidence at protein level	Evidence at protein level	Evidence at protein level	Low tissue specificity	Detected in all			Cell type enhanced	Detected in all		Late spermatids: 997.8	Low cancer specificity	Detected in all			Low region specificity	Detected in all			Low immune cell specificity	Detected in all			Low lineage specificity	Detected in all			Cell line enhanced	Detected in many		RPMI-8226: 232.0;THP-1: 218.1	Low region specificity	Detected in all			Low region specificity	Detected in all
COAD/READ	HSH2D	ALX, FLJ14886, HSH2	ENSG00000196684	Hematopoietic SH2 domain containing	Q96JZ2	19	16134028-16158575	Predicted intracellular proteins				Evidence at protein level	Evidence at transcript level	Evidence at protein level	Evidence at protein level	Tissue enhanced	Detected in many		bone marrow: 47.0;lymphoid tissue: 37.7	Cell type enhanced	Detected in many		B-cells: 78.5;dendritic cells: 101.3;Gastric mucus-secreting cells: 40.2;NK-cells: 82.4;Plasma cells: 134.0	Low cancer specificity	Detected in many			Low region specificity	Detected in many			Immune cell enhanced	Detected in all		basophil: 232.1	Low lineage specificity	Detected in all			Cell line enhanced	Detected in some		Daudi: 41.0;HL-60: 43.5;HMC-1: 56.4;NB-4: 140.1;RPMI-8226: 63.2;U-266/84: 41.9;U-937: 137.3	Not detected	Not detected			Low region specificity	Detected in all
COAD/READ	ASB6		ENSG00000148331	Ankyrin repeat and SOCS box containing 6	Q9NWX5	9	129634604-129642169	Predicted intracellular proteins	Ubl conjugation pathway			Evidence at protein level	Evidence at protein level	Evidence at protein level	Evidence at protein level	Low tissue specificity	Detected in all			Low cell type specificity	Detected in many			Low cancer specificity	Detected in all			Low region specificity	Detected in all			Low immune cell specificity	Detected in all			Low lineage specificity	Detected in all			Low cell line specificity	Detected in all			Low region specificity	Detected in all			Low region specificity	Detected in all
COAD/READ	SPAG4	CT127, SUN4	ENSG00000061656	Sperm associated antigen 4	Q9NPE6	20	35615829-35621094	Predicted intracellular proteins, Predicted membrane proteins	Differentiation, Spermatogenesis			Evidence at protein level	Evidence at transcript level	Evidence at protein level	Evidence at protein level	Group enriched	Detected in many	5	pancreas: 90.1;testis: 32.0	Group enriched	Detected in many	4	Early spermatids: 177.9;Late spermatids: 139.8;Plasma cells: 138.0	Low cancer specificity	Detected in all			Low region specificity	Detected in all			Immune cell enhanced	Detected in single		plasmacytoid DC: 1.2	Low lineage specificity	Detected in single			Cell line enhanced	Detected in many		EFO-21: 26.0;hTERT-RPE1: 18.4;U-87 MG: 47.4	Low region specificity	Detected in many			Low region specificity	Detected in all
COAD/READ	EXOC3L4	C14orf73	ENSG00000205436	Exocyst complex component 3 like 4	Q17RC7	14	103100144-103110559	Predicted intracellular proteins				Evidence at protein level	Evidence at protein level	Evidence at protein level	Evidence at protein level	Group enriched	Detected in some	5	intestine: 19.1;liver: 41.1	Cell type enhanced	Detected in some		Cholangiocytes: 8.6;Gastric mucus-secreting cells: 21.9;Hepatocytes: 25.1;Proximal enterocytes: 30.2;Proximal tubular cells: 12.3	Cancer enhanced	Detected in many		liver cancer: 7.9	Not detected	Not detected			Not detected in immune cells	Not detected			Not detected	Not detected			Cell line enhanced	Detected in some		HDLM-2: 3.4;HEL: 3.8;Hep G2: 2.7;RPMI-8226: 2.6	Low region specificity	Detected in many			Not detected	Not detected
COAD/READ	HSPA1A	HSP70-1, HSPA1	ENSG00000204389	Heat shock protein family A (Hsp70) member 1A	P0DMV8	6	31815543-31817946	Disease related genes, Predicted intracellular proteins	Host-virus interaction, Stress response	Chaperone, Host cell receptor for virus entry, Receptor		Evidence at protein level	Evidence at protein level	Evidence at protein level	Evidence at protein level	Low tissue specificity	Detected in many			Cell type enhanced	Detected in all		Basal prostatic cells: 7514.5;Langerhans cells: 2690.4;Urothelial cells: 3444.4	Low cancer specificity	Detected in all			Region enriched	Detected in all	64	cerebral cortex: 403.6	Low immune cell specificity	Detected in many			Group enriched	Detected in many	5	granulocytes: 6.8;monocytes: 3.6;T-cells: 3.0	Cell line enriched	Detected in some	8	HEK 293: 4450.4
COAD/READ	PAQR6	FLJ22672, PRdelta	ENSG00000160781	Progestin and adipoQ receptor family member 6	Q6TCH4	1	156243320-156248117	Predicted intracellular proteins, Predicted membrane proteins		Receptor		Evidence at protein level	Evidence at transcript level	Evidence at protein level	Evidence at protein level	Group enriched	Detected in many	37	brain: 674.6;choroid plexus: 196.2	Group enriched	Detected in many	5	Astrocytes: 44.1;Muller glia cells: 70.9;Oligodendrocytes: 65.1	Cancer enriched	Detected in all	6	glioma: 34.8	Low region specificity	Detected in all			Immune cell enriched	Detected in single	7	NK-cell: 5.7	Lineage enriched	Detected in single	7	NK-cells: 5.7	Cell line enhanced	Detected in many		RT4: 14.8;T-47d: 17.8;U-266/70: 27.4	Low region specificity	Detected in all			Low region specificity	Detected in all
COAD/READ	DIPK1B	C9orf136, FAM69B, MGC20262	ENSG00000165716	Divergent protein kinase domain 1B	Q5VUD6	9	136712572-136724742	Predicted intracellular proteins, Predicted membrane proteins				Evidence at protein level	Evidence at transcript level	Evidence at protein level	Evidence at protein level	Low tissue specificity	Detected in all			Group enriched	Detected in some	15	Adipocytes: 23.1;Cardiomyocytes: 7.3;Endothelial cells: 6.9;Extravillous trophoblasts: 6.1	Low cancer specificity	Detected in all			Low region specificity	Detected in all			Immune cell enhanced	Detected in some		naive B-cell: 2.8	Group enriched	Detected in many	9	B-cells: 2.8;dendritic cells: 1.0	Cell line enhanced	Detected in many		EFO-21: 56.4;HEK 293: 58.2;HUVEC TERT2: 65.2	Low region specificity	Detected in all			Low region specificity	Detected in all
COAD/READ	CRACR2B	EFCAB4A, MGC45840	ENSG00000177685	Calcium release activated channel regulator 2B	Q8N4Y2	11	826144-831991	Predicted intracellular proteins				Evidence at protein level	Evidence at transcript level	Evidence at protein level	Evidence at protein level	Tissue enhanced	Detected in all		pancreas: 208.7;salivary gland: 223.6	Cell type enhanced	Detected in many		Breast glandular cells: 180.4;Breast myoepithelial cells: 116.3;Gastric mucus-secreting cells: 178.9;Hepatic stellate cells: 85.3	Low cancer specificity	Detected in all			Low region specificity	Detected in all			Group enriched	Detected in some	6	basophil: 3.4;eosinophil: 3.7;memory B-cell: 3.9;naive B-cell: 3.0;NK-cell: 1.7	Group enriched	Detected in many	6	B-cells: 3.9;granulocytes: 3.7;NK-cells: 1.7	Cell line enhanced	Detected in many		NB-4: 35.2;OE19: 29.6;SK-BR-3: 111.6	Low region specificity	Detected in all			Low region specificity	Detected in all
COAD/READ	ARHGAP4	C1, KIAA0131, p115, RhoGAP4, SrGAP4	ENSG00000089820	Rho GTPase activating protein 4	P98171	X	153907367-153934999	Predicted intracellular proteins		GTPase activation		Evidence at protein level	Evidence at protein level	Evidence at protein level	Evidence at protein level	Tissue enhanced	Detected in all		bone marrow: 119.1;lymphoid tissue: 120.9	Cell type enhanced	Detected in many		B-cells: 65.3;dendritic cells: 70.0;Hofbauer cells: 86.6;Kupffer cells: 77.2;Macrophages: 76.0;NK-cells: 70.0;T-cells: 69.5	Low cancer specificity	Detected in all			Low region specificity	Detected in all			Low immune cell specificity	Detected in all			Low lineage specificity	Detected in all			Cell line enhanced	Detected in many		Daudi: 103.0;HL-60: 76.7;Karpas-707: 90.8;MOLT-4: 93.0;RPMI-8226: 180.7;THP-1: 83.7;U-698: 90.4;U-937: 79.9	Low region specificity	Detected in single			Low region specificity	Detected in many
COAD/READ	NPDC1	CAB-, CAB1, DKFZp586J0523	ENSG00000107281	Neural proliferation, differentiation and control 1	Q9NQX5	9	137039463-137046179	Predicted intracellular proteins, Predicted membrane proteins				Evidence at protein level	Evidence at transcript level	Evidence at protein level	Evidence at protein level	Low tissue specificity	Detected in all			Cell type enhanced	Detected in many		Adipocytes: 397.0;Endothelial cells: 307.2;Enteroendocrine cells: 281.6;Hepatic stellate cells: 406.2;Intestinal goblet cells: 589.1	Cancer enhanced	Detected in all		prostate cancer: 146.7	Low region specificity	Detected in all			Group enriched	Detected in many	5	gdT-cell: 12.3;MAIT T-cell: 14.7;memory CD4 T-cell: 19.0;memory CD8 T-cell: 18.9;T-reg: 15.9	Lineage enriched	Detected in many	5	T-cells: 19.0	Cell line enhanced	Detected in many		MCF7: 138.4;RPMI-8226: 132.8;T-47d: 140.1	Low region specificity	Detected in all			Low region specificity	Detected in all
COAD/READ	DAPK1	DAPK, ROCO3	ENSG00000196730	Death associated protein kinase 1	P53355	9	87497228-87708634	Cancer-related genes, Enzymes, Human disease related genes, Metabolic proteins, Predicted membrane proteins	Apoptosis, Translation regulation	Calmodulin-binding, Kinase, Serine/threonine-protein kinase, Transferase	Cancer-related genes	Evidence at protein level	Evidence at protein level	Evidence at protein level	Evidence at protein level	Low tissue specificity	Detected in all			Cell type enhanced	Detected in many		Astrocytes: 139.1;Excitatory neurons: 120.2;Inhibitory neurons: 155.9;Kupffer cells: 85.7	Low cancer specificity	Detected in all			Low region specificity	Detected in all			Group enriched	Detected in many	4	classical monocyte: 6.7;eosinophil: 8.7;intermediate monocyte: 14.0;myeloid DC: 4.8;non-classical monocyte: 15.2;plasmacytoid DC: 6.2	Group enriched	Detected in many	56	dendritic cells: 6.2;granulocytes: 8.7;monocytes: 15.2	Cell line enhanced	Detected in many		HMC-1: 97.6;HUVEC TERT2: 56.3	Low region specificity	Detected in all			Low region specificity	Detected in all
COAD/READ	CNPY3	CAG4A, TNRC5	ENSG00000137161	Canopy FGF signaling regulator 3	Q9BT09	6	42929192-42939294	Disease related genes, Human disease related genes, Predicted intracellular proteins	Immunity, Innate immunity	Chaperone	Disease variant, Epilepsy	Evidence at protein level	Evidence at transcript level	Evidence at protein level	Evidence at protein level	Low tissue specificity	Detected in all			Cell type enhanced	Detected in all		Hofbauer cells: 248.5;Kupffer cells: 233.3;monocytes: 207.0	Low cancer specificity	Detected in all			Low region specificity	Detected in all			Low immune cell specificity	Detected in all			Low lineage specificity	Detected in all			Low cell line specificity	Detected in all			Low region specificity	Detected in all			Low region specificity	Detected in all
COAD/READ	ARL8A	ARL10B, FLJ45195, Gie2	ENSG00000143862	ADP ribosylation factor like GTPase 8A	Q96BM9	1	202133404-202144743	Predicted intracellular proteins	Cell cycle, Cell division, Chromosome partition, Mitosis, Protein transport, Transport			Evidence at protein level	Evidence at protein level	Evidence at protein level	Evidence at protein level	Low tissue specificity	Detected in all			Low cell type specificity	Detected in many			Low cancer specificity	Detected in all			Low region specificity	Detected in all			Low immune cell specificity	Detected in many			Low lineage specificity	Detected in many			Low cell line specificity	Detected in all			Low region specificity	Detected in all			Low region specificity	Detected in all
COAD/READ	INAFM1	PRR24	ENSG00000257704	InaF motif containing 1	C9JVW0	19	47274885-47275723	Predicted intracellular proteins, Transporters				Evidence at protein level	Evidence at transcript level	No human protein/transcript evidence	Evidence at protein level	Low tissue specificity	Detected in all			Cell type enhanced	Detected in many		Endometrial stromal cells: 100.3;Smooth muscle cells: 73.4	Low cancer specificity	Detected in all			Low region specificity	Detected in all			Immune cell enhanced	Detected in all		neutrophil: 58.6	Low lineage specificity	Detected in all			Cell line enhanced	Detected in all		NB-4: 43.1	Low region specificity	Detected in all			Low region specificity	Detected in many
COAD/READ	RHBDD2	NPD007, RHBDL7	ENSG00000005486	Rhomboid domain containing 2	Q6NTF9	7	75842602-75888926	Enzymes, Predicted membrane proteins, Transporters				Evidence at protein level	Evidence at protein level	Evidence at protein level	Evidence at protein level	Tissue enhanced	Detected in all		brain: 380.1	Cell type enhanced	Detected in all		Late spermatids: 300.8	Low cancer specificity	Detected in all			Low region specificity	Detected in all			Immune cell enhanced	Detected in all		basophil: 398.8	Low lineage specificity	Detected in all			Cell line enhanced	Detected in all		MCF7: 165.3	Low region specificity	Detected in all			Low region specificity	Detected in all
COAD/READ	SEMA4C	Semacl1, Semaf, SEMAI	ENSG00000168758	Semaphorin 4C	Q9C0C4	2	96859718-96870757	Predicted intracellular proteins, Predicted membrane proteins	Differentiation, Neurogenesis	Developmental protein		Evidence at protein level	Evidence at transcript level	Evidence at protein level	Evidence at protein level	Low tissue specificity	Detected in many			Cell type enhanced	Detected in many		Extravillous trophoblasts: 137.3	Low cancer specificity	Detected in all			Low region specificity	Detected in all			Low immune cell specificity	Detected in some			Low lineage specificity	Detected in many			Cell line enriched	Detected in many	5	BEWO: 298.5	Low region specificity	Detected in all			Low region specificity	Detected in all
COAD/READ	GDI1	FLJ41411, GDIL, MRX41, MRX48, OPHN2, RABGDIA, XAP-4	ENSG00000203879	GDP dissociation inhibitor 1	P31150	X	154436913-154443467	Disease related genes, Human disease related genes, Plasma proteins, Predicted intracellular proteins		GTPase activation	Disease variant, Mental retardation	Evidence at protein level	Evidence at protein level	Evidence at protein level	Evidence at protein level	Tissue enhanced	Detected in all		brain: 438.5	Low cell type specificity	Detected in all			Low cancer specificity	Detected in all			Low region specificity	Detected in all			Low immune cell specificity	Detected in all			Low lineage specificity	Detected in all			Low cell line specificity	Detected in all			Low region specificity	Detected in all			Low region specificity	Detected in all
COAD/READ	SLC10A3	DXS253E, P3	ENSG00000126903	Solute carrier family 10 member 3	P09131	X	154487306-154490690	Predicted intracellular proteins, Predicted membrane proteins, Transporters	Symport, Transport			Evidence at protein level	Evidence at protein level	Evidence at transcript level	Evidence at protein level	Low tissue specificity	Detected in all			Cell type enhanced	Detected in all		Extravillous trophoblasts: 63.6;Syncytiotrophoblasts: 103.0	Low cancer specificity	Detected in all			Low region specificity	Detected in all			Immune cell enriched	Detected in all	10	basophil: 218.6	Lineage enriched	Detected in all	17	granulocytes: 218.6	Low cell line specificity	Detected in all			Low region specificity	Detected in all			Low region specificity	Detected in all
COAD/READ	PI4K2A	DKFZP761G1923, PI4KII, PIK42A	ENSG00000155252	Phosphatidylinositol 4-kinase type 2 alpha	Q9BTU6	10	97640686-97676434	Enzymes, Metabolic proteins, Predicted intracellular proteins		Kinase, Transferase		Evidence at protein level	Evidence at protein level	Evidence at protein level	Evidence at protein level	Low tissue specificity	Detected in all			Cell type enhanced	Detected in many		Hofbauer cells: 38.1	Low cancer specificity	Detected in all			Low region specificity	Detected in all			Low immune cell specificity	Detected in many			Low lineage specificity	Detected in many			Low cell line specificity	Detected in all			Low region specificity	Detected in all
COAD/READ	HOMER3	HOMER-3	ENSG00000051128	Homer scaffold protein 3	Q9NSC5	19	18929201-18941261	Predicted intracellular proteins				Evidence at protein level	Evidence at protein level	Evidence at protein level	Evidence at protein level	Tissue enhanced	Detected in all		lymphoid tissue: 125.1	Cell type enhanced	Detected in many		Hofbauer cells: 76.4;Muller glia cells: 72.6;Proximal tubular cells: 84.2;Theca cells: 322.4	Low cancer specificity	Detected in all			Low region specificity	Detected in all			Immune cell enhanced	Detected in many		classical monocyte: 15.0	Low lineage specificity	Detected in many			Cell line enhanced	Detected in many		NB-4: 353.6;THP-1: 420.0;U-266/84: 375.4	Region enriched	Detected in all	6	cerebellum: 189.2	Low region specificity	Detected in all
COAD/READ	HSD17B14	DHRS10, retSDR3, SDR47C1	ENSG00000087076	Hydroxysteroid 17-beta dehydrogenase 14	Q9BPX1	19	48813018-48836510	Enzymes, Metabolic proteins, Predicted intracellular proteins	Lipid metabolism, Steroid metabolism	Oxidoreductase		Evidence at protein level	Evidence at transcript level	Evidence at protein level	Evidence at protein level	Low tissue specificity	Detected in all			Cell type enhanced	Detected in many		Distal tubular cells: 78.2;Hofbauer cells: 149.9;Proximal tubular cells: 434.5	Low cancer specificity	Detected in all			Low region specificity	Detected in all			Low immune cell specificity	Detected in many			Group enriched	Detected in many	7	B-cells: 3.7;NK-cells: 4.7;T-cells: 3.1	Cell line enhanced	Detected in many		GAMG: 53.9;HHSteC: 49.5;hTERT-RPE1: 37.9;Karpas-707: 50.7;RT4: 40.5	Not detected	Not detected
COAD/READ	NPC2	EDDM1, HE1, NP-C2	ENSG00000119655	NPC intracellular cholesterol transporter 2	P61916	14	74476192-74494177	Disease related genes, Human disease related genes, Plasma proteins, Potential drug targets, Predicted intracellular proteins, Predicted secreted proteins, Transporters	Cholesterol metabolism, Lipid metabolism, Lipid transport, Steroid metabolism, Sterol metabolism, Transport		Disease variant, Niemann-Pick disease	Evidence at protein level	Evidence at protein level	Evidence at protein level	Evidence at protein level	Tissue enriched	Detected in all	21	epididymis: 16783.1	Cell type enhanced	Detected in all		Alveolar cells type 2: 2034.2;Hofbauer cells: 2898.5;Kupffer cells: 2035.4	Cancer enriched	Detected in all	5	thyroid cancer: 769.4	Low region specificity	Detected in all			Group enriched	Detected in all	4	basophil: 668.7;classical monocyte: 1300.7;intermediate monocyte: 1772.7;myeloid DC: 587.8;neutrophil: 674.2;non-classical monocyte: 1252.1;plasmacytoid DC: 2113.2	Group enriched	Detected in all	5	dendritic cells: 2113.2;granulocytes: 674.2;monocytes: 1772.7	Cell line enhanced	Detected in all		ASC diff: 1619.3	Low region specificity	Detected in all			Low region specificity	Detected in all
COAD/READ	CRYAB	CRYA2, HSPB5	ENSG00000109846	Crystallin alpha B	P02511	11	111908564-111923722	Cancer-related genes, Disease related genes, Human disease related genes, Predicted intracellular proteins, Predicted membrane proteins		Chaperone, Eye lens protein	Cancer-related genes, Cardiomyopathy, Cataract, Disease variant, Myofibrillar myopathy	Evidence at protein level	Evidence at protein level	Evidence at protein level	Evidence at protein level	Tissue enhanced	Detected in many		brain: 5623.2;heart muscle: 10683.1;skeletal muscle: 6972.0;tongue: 9406.7	Cell type enhanced	Detected in many		Basal prostatic cells: 2889.5;Cardiomyocytes: 6878.2;Muller glia cells: 1664.3;Proximal tubular cells: 7285.9	Group enriched	Detected in all	6	glioma: 426.4;renal cancer: 575.9	Low region specificity	Detected in all			Not detected in immune cells	Not detected			Not detected	Not detected			Group enriched	Detected in many	6	ASC diff: 2663.1;fHDF/TERT166: 775.8	Low region specificity	Detected in all			Low region specificity	Detected in all
COAD/READ	LIMK1	LIMK	ENSG00000106683	LIM domain kinase 1	P53667	7	74082933-74122525	Cancer-related genes, Disease related genes, Enzymes, Human disease related genes, Metabolic proteins, Plasma proteins, Potential drug targets, Predicted intracellular proteins		Kinase, Serine/threonine-protein kinase, Transferase	Cancer-related genes, Williams-Beuren syndrome	Evidence at protein level	Evidence at protein level	Evidence at protein level	Evidence at protein level	Tissue enhanced	Detected in many		brain: 77.9	Cell type enhanced	Detected in many		Granulosa cells: 27.6;Horizontal cells: 35.3	Low cancer specificity	Detected in all			Low region specificity	Detected in all			Low immune cell specificity	Detected in many			Low lineage specificity	Detected in all			Cell line enhanced	Detected in all		U-87 MG: 136.5	Low region specificity	Detected in all			Low region specificity	Detected in all
COAD/READ	PYCR2	P5CR2	ENSG00000143811	Pyrroline-5-carboxylate reductase 2	Q96C36	1	225919877-225924340	Disease related genes, Enzymes, Human disease related genes, Metabolic proteins, Potential drug targets, Predicted intracellular proteins	Amino-acid biosynthesis, Proline biosynthesis	Oxidoreductase	Disease variant, Leukodystrophy	Evidence at protein level	Evidence at transcript level	Evidence at protein level	Evidence at protein level	Low tissue specificity	Detected in all			Low cell type specificity	Detected in all			Low cancer specificity	Detected in all			Low region specificity	Detected in all			Low immune cell specificity	Detected in all			Low lineage specificity	Detected in all			Low cell line specificity	Detected in all
COAD/READ	RRNAD1	C1orf66, CGI-41, METTL25B	ENSG00000143303	Ribosomal RNA adenine dimethylase domain containing 1	Q96FB5	1	156728442-156736960	Predicted intracellular proteins, Predicted membrane proteins				Evidence at protein level	Evidence at transcript level	Evidence at transcript level	Evidence at protein level	Low tissue specificity	Detected in all			Cell type enhanced	Detected in all		Early spermatids: 60.2	Low cancer specificity	Detected in all			Low region specificity	Detected in all			Low immune cell specificity	Detected in all			Low lineage specificity	Detected in all			Low cell line specificity	Detected in all			Low region specificity	Detected in all			Low region specificity	Detected in all
COAD/READ	CALB2	CAL2	ENSG00000172137	Calbindin 2	P22676	16	71358713-71390436	Plasma proteins, Predicted intracellular proteins, Transporters				Evidence at protein level	Evidence at protein level	Evidence at transcript level	Evidence at protein level	Tissue enhanced	Detected in many		adipose tissue: 100.5;brain: 131.9;breast: 53.5	Cell type enhanced	Detected in many		Exocrine glandular cells: 97.8;granulocytes: 251.5;Granulosa cells: 44.1;Theca cells: 70.2	Low cancer specificity	Detected in many			Group enriched	Detected in all	4	hypothalamus: 76.3;medulla oblongata: 89.5;midbrain: 42.2;pons: 86.7;thalamus: 131.9	Not detected in immune cells	Not detected			Not detected	Not detected			Cell line enhanced	Detected in some		CAPAN-2: 21.5;HEL: 63.9;HMC-1: 133.0;U-2 OS: 38.0	Low region specificity	Detected in all			Region enhanced	Detected in all
COAD/READ	GPC1	glypican	ENSG00000063660	Glypican 1	P35052	2	240435663-240468076	Disease related genes, Predicted intracellular proteins, Predicted membrane proteins				Evidence at protein level	Evidence at protein level	Evidence at protein level	Evidence at protein level	Tissue enhanced	Detected in many		skin 1: 226.0	Cell type enhanced	Detected in many		Extravillous trophoblasts: 199.8;Syncytiotrophoblasts: 102.7;Urothelial cells: 110.5	Low cancer specificity	Detected in all			Low region specificity	Detected in all			Not detected in immune cells	Not detected			Not detected	Not detected			Low cell line specificity	Detected in many			Low region specificity	Detected in all			Low region specificity	Detected in all
COAD/READ	VAMP1	SYB1, VAMP-1	ENSG00000139190	Vesicle associated membrane protein 1	P23763	12	6462237-6470677	Disease related genes, FDA approved drug targets, Human disease related genes, Predicted membrane proteins, Transporters			Congenital myasthenic syndrome, Disease variant, FDA approved drug targets, Neurodegeneration	Evidence at protein level	Evidence at protein level	Evidence at protein level	Evidence at protein level	Tissue enhanced	Detected in all		brain: 192.8	Cell type enhanced	Detected in many		Bipolar cells: 20.0;Excitatory neurons: 22.6;Inhibitory neurons: 25.0;Oligodendrocytes: 26.8	Low cancer specificity	Detected in all			Low region specificity	Detected in all			Low immune cell specificity	Detected in many			Low lineage specificity	Detected in all			Cell line enriched	Detected in all	5	U-698: 200.3	Low region specificity	Detected in all			Low region specificity	Detected in all
COAD/READ	PPP1R3E	FLJ00089	ENSG00000235194	Protein phosphatase 1 regulatory subunit 3E	Q9H7J1	14	23295652-23302859	Predicted intracellular proteins	Carbohydrate metabolism, Glycogen metabolism			Evidence at protein level	Evidence at transcript level	Evidence at protein level	Evidence at protein level	Tissue enhanced	Detected in all		retina: 47.0	Cell type enhanced	Detected in all		Early spermatids: 111.9;Late spermatids: 62.9	Low cancer specificity	Detected in all			Low region specificity	Detected in all			Low immune cell specificity	Detected in some			Low lineage specificity	Detected in many			Cell line enhanced	Detected in many		U-266/70: 41.1	Not detected	Not detected			Low region specificity	Detected in all
COAD/READ	HOXD13	HOX4I, SPD	ENSG00000128714	Homeobox D13	P35453	2	176092721-176095944	Cancer-related genes, Disease related genes, Human disease related genes, Predicted intracellular proteins, Transcription factors	Transcription, Transcription regulation	Developmental protein, DNA-binding	Cancer-related genes, Disease variant	Evidence at protein level	Evidence at transcript level	Evidence at protein level	Evidence at protein level	Group enriched	Detected in some	9	cervix: 14.2;intestine: 18.2;prostate: 9.7;seminal vesicle: 16.3;vagina: 17.0	Cell type enhanced	Detected in some		Basal prostatic cells: 12.4;Distal enterocytes: 5.5;Enteroendocrine cells: 29.0;Intestinal goblet cells: 9.1;Paneth cells: 5.5;Prostatic glandular cells: 6.3;Undifferentiated cells: 9.9;Urothelial cells: 6.7	Low cancer specificity	Detected in many			Not detected	Not detected			Not detected in immune cells	Not detected			Not detected	Not detected			Cell line enhanced	Detected in some		HAP1: 18.4;HEK 293: 53.3;HL-60: 61.7;JURKAT: 16.7;NB-4: 36.3	Not detected	Not detected			Not detected	Not detected
COAD/READ	ALAD	ALADH, PBGS	ENSG00000148218	Aminolevulinate dehydratase	P13716	9	113386312-113401290	Disease related genes, Enzymes, FDA approved drug targets, Human disease related genes, Metabolic proteins, Plasma proteins, Predicted intracellular proteins	Heme biosynthesis, Porphyrin biosynthesis	Allosteric enzyme, Lyase	Disease variant, FDA approved drug targets	Evidence at protein level	Evidence at protein level	Evidence at protein level	Evidence at protein level	Tissue enhanced	Detected in all		liver: 209.8	Cell type enhanced	Detected in all		Erythroid cells: 147.8;Granulosa cells: 86.5	Low cancer specificity	Detected in all			Low region specificity	Detected in all			Low immune cell specificity	Detected in all			Low lineage specificity	Detected in all			Low cell line specificity	Detected in all			Low region specificity	Detected in all			Low region specificity	Detected in all
COAD/READ	ADARB1	ADAR2, ADAR2a, ADAR2a-L1, ADAR2a-L2, ADAR2a-L3, ADAR2b, ADAR2c, ADAR2d, ADAR2g, DRABA2, DRADA2, hRED1, RED1	ENSG00000197381	Adenosine deaminase RNA specific B1	P78563	21	45073853-45226560	Disease related genes, Enzymes, Human disease related genes, Plasma proteins, Potential drug targets, Predicted intracellular proteins	Antiviral defense, Immunity, Innate immunity, mRNA processing	Hydrolase, RNA-binding	Disease variant, Mental retardation	Evidence at protein level	Evidence at protein level	Evidence at protein level	Evidence at protein level	Low tissue specificity	Detected in all			Cell type enhanced	Detected in many		Bipolar cells: 62.9;Excitatory neurons: 54.1;Horizontal cells: 69.0;Inhibitory neurons: 85.7	Low cancer specificity	Detected in all			Low region specificity	Detected in all			Low immune cell specificity	Detected in some			Low lineage specificity	Detected in many			Cell line enhanced	Detected in many		HeLa: 65.8;HHSteC: 65.7	Low region specificity	Detected in all			Low region specificity	Detected in all
COAD/READ	HSF4	CTM	ENSG00000102878	Heat shock transcription factor 4	Q9ULV5	16	67164681-67169945	Disease related genes, Human disease related genes, Plasma proteins, Predicted intracellular proteins, Transcription factors	Stress response, Transcription, Transcription regulation	Activator, DNA-binding, Repressor	Cataract, Disease variant	Evidence at protein level	Evidence at protein level	Evidence at protein level	Evidence at protein level	Tissue enhanced	Detected in all		brain: 69.2	Cell type enhanced	Detected in many		Astrocytes: 38.5;Excitatory neurons: 30.9;Horizontal cells: 43.7;Inhibitory neurons: 30.0;Leydig cells: 32.9	Low cancer specificity	Detected in all			Low region specificity	Detected in all			Not detected in immune cells	Not detected			Not detected	Not detected			Cell line enhanced	Detected in many		hTERT-RPE1: 17.1;T-47d: 12.9;U-266/70: 22.3	Low region specificity	Detected in all			Low region specificity	Detected in all
COAD/READ	ARHGEF17	KIAA0337, p164-RhoGEF, TEM4	ENSG00000110237	Rho guanine nucleotide exchange factor 17	Q96PE2	11	73308276-73369388	Predicted intracellular proteins		Guanine-nucleotide releasing factor		Evidence at protein level	Evidence at transcript level	Evidence at protein level	Evidence at protein level	Low tissue specificity	Detected in all			Cell type enhanced	Detected in many		Astrocytes: 38.5;Endometrial stromal cells: 40.5;Sertoli cells: 85.5;Smooth muscle cells: 67.5	Low cancer specificity	Detected in all			Low region specificity	Detected in all			Not detected in immune cells	Not detected			Not detected	Not detected			Low cell line specificity	Detected in many			Low region specificity	Detected in all			Low region specificity	Detected in all
COAD/READ	JDP2	JUNDM2	ENSG00000140044	Jun dimerization protein 2	Q8WYK2	14	75427716-75474111	Predicted intracellular proteins, Transcription factors	Transcription, Transcription regulation	DNA-binding, Repressor		Evidence at protein level	Evidence at protein level	Evidence at protein level	Evidence at protein level	Low tissue specificity	Detected in all			Cell type enhanced	Detected in many		Adipocytes: 70.7;Kupffer cells: 87.7	Low cancer specificity	Detected in all			Low region specificity	Detected in all			Low immune cell specificity	Detected in many			Group enriched	Detected in many	5	B-cells: 11.8;granulocytes: 7.7;monocytes: 13.2	Cell line enhanced	Detected in many		HHSteC: 167.1	Low region specificity	Detected in all			Low region specificity	Detected in all
COAD/READ	OGA	MEA5, MGEA5, NCOAT	ENSG00000198408	O-GlcNAcase	O60502	10	101784443-101818465	Enzymes, Metabolic proteins, Predicted intracellular proteins	Host-virus interaction	Glycosidase, Hydrolase		Evidence at protein level	Evidence at protein level	Evidence at protein level	Evidence at protein level	Low tissue specificity	Detected in all			Cell type enhanced	Detected in many		Collecting duct cells: 86.5;dendritic cells: 89.3;Glandular and luminal cells: 83.7;Granulosa cells: 69.4;Pancreatic endocrine cells: 82.4	Low cancer specificity	Detected in all			Low region specificity	Detected in all			Low immune cell specificity	Detected in all			Low lineage specificity	Detected in all			Low cell line specificity	Detected in all			Low region specificity	Detected in all			Low region specificity	Detected in all
COAD/READ	COMP	EDM1, EPD1, MED, PSACH, THBS5	ENSG00000105664	Cartilage oligomeric matrix protein	P49747	19	18782773-18791305	Disease related genes, Human disease related genes, Plasma proteins, Predicted intracellular proteins, Predicted secreted proteins	Apoptosis, Cell adhesion	Heparin-binding	Disease variant, Dwarfism	Evidence at protein level	Evidence at transcript level	Evidence at protein level	Evidence at protein level	Tissue enhanced	Detected in many		adipose tissue: 77.6;heart muscle: 65.3;skin 1: 80.6	Cell type enhanced	Detected in some		Basal respiratory cells: 19.3;Early spermatids: 37.0;Fibroblasts: 32.0;Glandular and luminal cells: 32.0;Late spermatids: 75.3;Spermatocytes: 16.8	Low cancer specificity	Detected in many			Region enhanced	Detected in single		cerebellum: 1.3	Not detected in immune cells	Not detected			Not detected	Not detected			Cell line enriched	Detected in some	5	fHDF/TERT166: 859.6	Low region specificity	Detected in single			Not detected	Not detected
COAD/READ	AMH	MIS	ENSG00000104899	Anti-Mullerian hormone	P03971	19	2249309-2252073	Disease related genes, Human disease related genes, Predicted secreted proteins	Differentiation, Gonadal differentiation	Growth factor	Disease variant, Pseudohermaphroditism	Evidence at protein level	Evidence at transcript level	Evidence at transcript level	Evidence at protein level	Group enriched	Detected in some	5	pituitary gland: 3.9;testis: 10.5	Cell type enriched	Detected in many	61	Granulosa cells: 1567.5	Low cancer specificity	Detected in many			Low region specificity	Detected in some			Not detected in immune cells	Not detected			Not detected	Not detected			Cell line enhanced	Detected in some		HEK 293: 16.9;NTERA-2: 6.4;REH: 7.0;SH-SY5Y: 7.7	Not detected	Not detected			Low region specificity	Detected in all
COAD/READ	GPRC5B	RAIG-2	ENSG00000167191	G protein-coupled receptor class C group 5 member B	Q9NZH0	16	19856691-19886167	G-protein coupled receptors, Predicted intracellular proteins, Predicted membrane proteins		G-protein coupled receptor, Receptor, Transducer		Evidence at protein level	Evidence at protein level	Evidence at transcript level	Evidence at protein level	Tissue enriched	Detected in many	7	brain: 490.3	Cell type enhanced	Detected in many		Early spermatids: 197.7;Late spermatids: 269.9;Oligodendrocytes: 171.0	Cancer enhanced	Detected in all		glioma: 52.6	Low region specificity	Detected in all			Immune cell enhanced	Detected in single		naive CD4 T-cell: 2.8	Lineage enhanced	Detected in single		T-cells: 2.8	Cell line enhanced	Detected in many		EFO-21: 92.5;HHSteC: 60.3	Low region specificity	Detected in all			Low region specificity	Detected in all
COAD/READ	KCNE4	MiRP3	ENSG00000152049	Potassium voltage-gated channel subfamily E regulatory subunit 4	Q8WWG9	2	223051814-223198399	Predicted membrane proteins	Ion transport, Potassium transport, Transport	Ion channel, Potassium channel, Voltage-gated channel		Evidence at protein level	Evidence at transcript level	Evidence at protein level	Evidence at protein level	Tissue enhanced	Detected in many		smooth muscle: 37.5	Cell type enhanced	Detected in many		Fibroblasts: 32.3;Melanocytes: 32.0;Sertoli cells: 118.3;Smooth muscle cells: 128.3	Cancer enhanced	Detected in all		breast cancer: 20.1	Low region specificity	Detected in all			Not detected in immune cells	Not detected			Not detected	Not detected			Cell line enriched	Detected in some	4	AN3-CA: 164.3	Low region specificity	Detected in many			Low region specificity	Detected in many
COAD/READ	FAM50A	9F, DXS9928E, HXC-26, XAP5	ENSG00000071859	Family with sequence similarity 50 member A	Q14320	X	154444141-154450654	Human disease related genes, Predicted intracellular proteins	mRNA processing, mRNA splicing		Disease variant, Mental retardation	Evidence at protein level	Evidence at protein level	Evidence at protein level	Evidence at protein level	Low tissue specificity	Detected in all			Low cell type specificity	Detected in all			Low cancer specificity	Detected in all			Low region specificity	Detected in all			Low immune cell specificity	Detected in all			Low lineage specificity	Detected in all			Low cell line specificity	Detected in all			Low region specificity	Detected in all			Low region specificity	Detected in all
COAD/READ	TMEM106A	MGC20235	ENSG00000184988	Transmembrane protein 106A	Q96A25	17	43211835-43220041	Predicted membrane proteins, Transporters	Immunity, Innate immunity			Evidence at protein level	Evidence at transcript level	Evidence at protein level	Evidence at protein level	Tissue enhanced	Detected in many		kidney: 21.9	Cell type enhanced	Detected in many		Granulosa cells: 45.6;Hofbauer cells: 45.3;Kupffer cells: 44.8;Langerhans cells: 35.6	Low cancer specificity	Detected in all			Low region specificity	Detected in all			Immune cell enriched	Detected in many	4	basophil: 26.7	Lineage enriched	Detected in all	4	granulocytes: 26.7	Cell line enhanced	Detected in many		HMC-1: 16.8	Low region specificity	Detected in many			Low region specificity	Detected in all
COAD/READ	PHF1	MTF2L2, PCL1, TDRD19C	ENSG00000112511	PHD finger protein 1	O43189	6	33410399-33416453	Disease related genes, Plasma proteins, Predicted intracellular proteins	DNA damage, Transcription, Transcription regulation	Chromatin regulator, Repressor		Evidence at protein level	Evidence at protein level	Evidence at protein level	Evidence at protein level	Low tissue specificity	Detected in many			Cell type enhanced	Detected in all		Early spermatids: 153.8	Low cancer specificity	Detected in all			Low region specificity	Detected in single			Low immune cell specificity	Detected in many			Low lineage specificity	Detected in many			Cell line enhanced	Detected in many		GAMG: 25.9;HMC-1: 20.0	Low region specificity	Detected in all			Low region specificity	Detected in all
COAD/READ	PRELP	prolargin, SLRR2A	ENSG00000188783	Proline and arginine rich end leucine rich repeat protein	P51888	1	203475806-203491352	Plasma proteins, Predicted secreted proteins				Evidence at protein level	Evidence at transcript level	Evidence at protein level	Evidence at protein level	Low tissue specificity	Detected in many			Group enriched	Detected in many	4	Fibroblasts: 206.6;Leydig cells: 100.6;Melanocytes: 192.1;Muller glia cells: 152.4;Peritubular cells: 199.7	Low cancer specificity	Detected in all			Low region specificity	Detected in all			Immune cell enhanced	Detected in single		basophil: 1.1	Lineage enriched	Detected in single	4	granulocytes: 1.1	Group enriched	Detected in some	5	ASC diff: 18.0;BJ: 7.7;fHDF/TERT166: 11.7;SuSa: 5.2	Low region specificity	Detected in all			Region enhanced	Detected in all
COAD/READ	MTHFSD	FLJ12998	ENSG00000103248	Methenyltetrahydrofolate synthetase domain containing	Q2M296	16	86530178-86555235	Predicted intracellular proteins		RNA-binding		Evidence at protein level	Evidence at transcript level	Evidence at protein level	Evidence at protein level	Low tissue specificity	Detected in all			Cell type enhanced	Detected in many		Early spermatids: 35.6	Low cancer specificity	Detected in all			Low region specificity	Detected in all			Low immune cell specificity	Detected in all			Low lineage specificity	Detected in all			Low cell line specificity	Detected in many			Low region specificity	Detected in all			Low region specificity	Detected in all
COAD/READ	HSPB1	CMT2F, Hs.76067, Hsp25, HSP27, HSP28	ENSG00000106211	Heat shock protein family B (small) member 1	P04792	7	76302673-76304295	Cancer-related genes, Disease related genes, Human disease related genes, Plasma proteins, Predicted intracellular proteins	Host-virus interaction, Stress response	Chaperone	Cancer-related genes, Charcot-Marie-Tooth disease, Disease variant, Neurodegeneration, Neuropathy	Evidence at protein level	Evidence at protein level	Evidence at protein level	Evidence at protein level	Tissue enhanced	Detected in all		esophagus: 5909.6	Cell type enhanced	Detected in all		Basal prostatic cells: 16589.4;Exocrine glandular cells: 6539.7;Squamous epithelial cells: 6300.1;Urothelial cells: 13091.2	Low cancer specificity	Detected in all			Low region specificity	Detected in all			Low immune cell specificity	Detected in all			Low lineage specificity	Detected in all			Cell line enhanced	Detected in all		hTCEpi: 2482.8;MCF7: 3979.7	Low region specificity	Detected in all			Low region specificity	Detected in all
COAD/READ	AGAP9	bA301J7.2, CTGLF6, FLJ00312	ENSG00000204172	ArfGAP with GTPase domain, ankyrin repeat and PH domain 9	Q5VTM2	10	47501854-47523638	Predicted intracellular proteins		GTPase activation		Evidence at transcript level	Evidence at transcript level	No human protein/transcript evidence	Evidence at transcript level	Low tissue specificity	Detected in all			Cell type enriched	Detected in many	5	Early spermatids: 109.7	Low cancer specificity	Detected in all			Low region specificity	Detected in all			Not detected in immune cells	Not detected			Not detected	Not detected			Low cell line specificity	Detected in many
COAD/READ	DNAJB2	CMT2T, HSJ1, HSPF3	ENSG00000135924	DnaJ heat shock protein family (Hsp40) member B2	P25686	2	219279342-219286898	Disease related genes, Human disease related genes, Predicted intracellular proteins		Chaperone	Neurodegeneration	Evidence at protein level	Evidence at protein level	Evidence at protein level	Evidence at protein level	Tissue enhanced	Detected in all		brain: 366.0	Low cell type specificity	Detected in all			Low cancer specificity	Detected in all			Low region specificity	Detected in all			Low immune cell specificity	Detected in many			Low lineage specificity	Detected in many			Low cell line specificity	Detected in all			Low region specificity	Detected in all			Low region specificity	Detected in all
COAD/READ	LMBR1L	FLJ10494, KIAA1174	ENSG00000139636	Limb development membrane protein 1 like	Q6UX01	12	49097136-49110900	Predicted membrane proteins	Endocytosis, Wnt signaling pathway	Receptor		Evidence at protein level	Evidence at transcript level	Evidence at protein level	Evidence at protein level	Low tissue specificity	Detected in all			Cell type enriched	Detected in all	4	Granulosa cells: 722.7	Low cancer specificity	Detected in all			Low region specificity	Detected in all			Low immune cell specificity	Detected in all			Low lineage specificity	Detected in all			Low cell line specificity	Detected in all			Low region specificity	Detected in all			Low region specificity	Detected in all
COAD/READ	WBP1	WBP-1	ENSG00000239779	WW domain binding protein 1	Q96G27	2	74458400-74460891	Predicted membrane proteins				Evidence at protein level	Evidence at transcript level	Evidence at protein level	Evidence at protein level	Low tissue specificity	Detected in all			Cell type enhanced	Detected in many		Basal squamous epithelial cells: 29.0;Gastric mucus-secreting cells: 33.1;Plasma cells: 57.2;Squamous epithelial cells: 28.1	Low cancer specificity	Detected in all			Low region specificity	Detected in all			Low immune cell specificity	Detected in all			Low lineage specificity	Detected in all			Low cell line specificity	Detected in all			Low region specificity	Detected in all			Low region specificity	Detected in all
COAD/READ	CYHR1	CHRP, KIAA0496, MGC13010	ENSG00000187954	Cysteine and histidine rich 1	Q6ZMK1	8	144449582-144465667	Predicted intracellular proteins, Predicted membrane proteins				Evidence at protein level	Evidence at protein level	Evidence at protein level	Evidence at protein level	Low tissue specificity	Detected in all			Low cell type specificity	Detected in all			Low cancer specificity	Detected in all			Low region specificity	Detected in all			Low immune cell specificity	Detected in all			Low lineage specificity	Detected in all			Low cell line specificity	Detected in all			Low region specificity	Detected in all			Low region specificity	Detected in all
COAD/READ	IGFBP3	BP-53, IBP3	ENSG00000146674	Insulin like growth factor binding protein 3	P17936	7	45912245-45921874	Cancer-related genes, Plasma proteins, Predicted intracellular proteins, Predicted secreted proteins	Apoptosis	Growth factor binding	Cancer-related genes	Evidence at protein level	Evidence at protein level	Evidence at protein level	Evidence at protein level	Tissue enhanced	Detected in all		placenta: 1864.4	Cell type enhanced	Detected in many		Basal keratinocytes: 457.7;Basal respiratory cells: 777.7;Extravillous trophoblasts: 2064.1;Fibroblasts: 463.4;Urothelial cells: 809.9	Cancer enhanced	Detected in all		renal cancer: 377.7	Low region specificity	Detected in all			Immune cell enriched	Detected in many	5	plasmacytoid DC: 54.5	Lineage enriched	Detected in many	5	dendritic cells: 54.5	Cell line enhanced	Detected in many		fHDF/TERT166: 8578.6;U-2197: 3469.4;U-87 MG: 1774.2	Low region specificity	Detected in all
COAD/READ	FAM167B	C1orf90, DIORA-2, MGC10820	ENSG00000183615	Family with sequence similarity 167 member B	Q9BTA0	1	32247222-32248856	Predicted intracellular proteins				Evidence at protein level	Evidence at transcript level	Evidence at transcript level	Evidence at protein level	Tissue enhanced	Detected in many		kidney: 44.0	Group enriched	Detected in many	14	Adipocytes: 68.5;Endothelial cells: 102.5;Hepatic stellate cells: 200.3	Cancer enhanced	Detected in all		melanoma: 46.6	Low region specificity	Detected in all			Immune cell enhanced	Detected in single		T-reg: 1.7	Lineage enriched	Detected in single	5	T-cells: 1.7	Cell line enhanced	Detected in many		BJ hTERT+: 9.6;EFO-21: 12.0;SK-MEL-30: 30.9;U-2197: 29.9	Low region specificity	Detected in some			Not detected	Not detected
COAD/READ	TMEM184A	MGC9712, SDMG1	ENSG00000164855	Transmembrane protein 184A	Q6ZMB5	7	1542235-1560821	Predicted membrane proteins, Transporters				Evidence at protein level	Evidence at protein level	Evidence at protein level	Evidence at protein level	Tissue enhanced	Detected in many		esophagus: 94.6	Cell type enhanced	Detected in many		Distal enterocytes: 65.9;Intestinal goblet cells: 40.4;Paneth cells: 41.7;Proximal enterocytes: 60.5	Low cancer specificity	Detected in many			Region enriched	Detected in single	4	cerebral cortex: 1.0	Not detected in immune cells	Not detected			Not detected	Not detected			Cell line enhanced	Detected in many		MCF7: 34.2;RT4: 37.9;SCLC-21H: 40.8;SK-BR-3: 58.4;T-47d: 53.7	Not detected	Not detected			Low region specificity	Detected in many
COAD/READ	TMEM88	FLJ20025, MGC71744	ENSG00000167874	Transmembrane protein 88	Q6PEY1	17	7855066-7856099	Predicted membrane proteins	Wnt signaling pathway	Developmental protein		Evidence at protein level	Evidence at transcript level	Evidence at protein level	Evidence at protein level	Tissue enhanced	Detected in all		heart muscle: 98.5	Group enriched	Detected in many	7	Adipocytes: 177.3;Endothelial cells: 142.1;Hepatic stellate cells: 109.9	Low cancer specificity	Detected in all			Low region specificity	Detected in all			Immune cell enhanced	Detected in single		neutrophil: 1.3	Lineage enriched	Detected in single	14	granulocytes: 1.3	Group enriched	Detected in many	6	AN3-CA: 65.2;HHSteC: 42.3;HUVEC TERT2: 51.4;NTERA-2: 26.5	Low region specificity	Detected in many			Low region specificity	Detected in all
COAD/READ	ALDH3B1	ALDH7	ENSG00000006534	Aldehyde dehydrogenase 3 family member B1	P43353	11	68008578-68029282	Enzymes, Metabolic proteins, Predicted intracellular proteins		Oxidoreductase		Evidence at protein level	Evidence at transcript level	Evidence at protein level	Evidence at protein level	Tissue enhanced	Detected in many		bone marrow: 46.5	Cell type enhanced	Detected in many		Alveolar cells type 1: 115.4;Alveolar cells type 2: 58.4;Endometrial ciliated cells: 54.5;Kupffer cells: 59.0;Respiratory ciliated cells: 211.6	Low cancer specificity	Detected in all			Low region specificity	Detected in all			Immune cell enhanced	Detected in many		eosinophil: 163.2	Group enriched	Detected in many	10	dendritic cells: 67.5;granulocytes: 163.2;monocytes: 125.8	Cell line enhanced	Detected in many		A549: 154.4;CAPAN-2: 154.9;RPMI-8226: 85.9;U-87 MG: 89.1	Low region specificity	Detected in all
COAD/READ	FKBP8	FKBP38, FKBPr38	ENSG00000105701	FKBP prolyl isomerase 8	Q14318	19	18531751-18544077	Cancer-related genes, Enzymes, Metabolic proteins, Plasma proteins, Predicted intracellular proteins, Predicted membrane proteins	Apoptosis, Host-virus interaction	Isomerase, Rotamase	Cancer-related genes	Evidence at protein level	Evidence at protein level	Evidence at protein level	Evidence at protein level	Low tissue specificity	Detected in all			Cell type enhanced	Detected in all		Erythroid cells: 719.1;Late spermatids: 1236.4	Low cancer specificity	Detected in all			Low region specificity	Detected in all			Group enriched	Detected in all	5	eosinophil: 93.4;neutrophil: 78.0	Lineage enriched	Detected in all	5	granulocytes: 93.4	Low cell line specificity	Detected in all			Low region specificity	Detected in all			Low region specificity	Detected in all
COAD/READ	S1PR3	EDG-3, EDG3	ENSG00000213694	Sphingosine-1-phosphate receptor 3	Q99500, Q6ZRZ4	9	88990863-89005155	FDA approved drug targets, G-protein coupled receptors, Predicted intracellular proteins, Predicted membrane proteins		G-protein coupled receptor, Receptor, Transducer	FDA approved drug targets	Evidence at protein level	Evidence at transcript level	Evidence at protein level	Evidence at protein level	Low tissue specificity	Detected in all			Cell type enhanced	Detected in many		Endometrial stromal cells: 55.5;Sertoli cells: 65.7;Smooth muscle cells: 35.0;Theca cells: 65.8	Low cancer specificity	Detected in all			Low region specificity	Detected in all			Immune cell enriched	Detected in single	18	classical monocyte: 7.0	Lineage enriched	Detected in single	18	monocytes: 7.0	Cell line enhanced	Detected in many		AF22: 116.0;ASC diff: 157.9;ASC TERT1: 158.7	Low region specificity	Detected in many			Low region specificity	Detected in many
COAD/READ	GATAD2B	P66beta	ENSG00000143614	GATA zinc finger domain containing 2B	Q8WXI9	1	153789030-153923360	Disease related genes, Human disease related genes, Plasma proteins, Predicted intracellular proteins, Transcription factors	Transcription, Transcription regulation	Repressor	Mental retardation	Evidence at protein level	Evidence at protein level	Evidence at protein level	Evidence at protein level	Low tissue specificity	Detected in many			Cell type enhanced	Detected in all		Oligodendrocytes: 117.9	Low cancer specificity	Detected in all			Low region specificity	Detected in many			Immune cell enhanced	Detected in some		basophil: 4.9	Low lineage specificity	Detected in many			Low cell line specificity	Detected in all			Low region specificity	Detected in all			Low region specificity	Detected in all
COAD/READ	SEZ6L2	FLJ90517, PSK-1	ENSG00000174938	Seizure related 6 homolog like 2	Q6UXD5	16	29871159-29899547	Predicted intracellular proteins, Predicted membrane proteins				Evidence at protein level	Evidence at protein level	Evidence at protein level	Evidence at protein level	Tissue enhanced	Detected in many		brain: 101.6;pituitary gland: 91.9	Cell type enhanced	Detected in many		Bipolar cells: 236.6;Cone photoreceptor cells: 185.6;Enteroendocrine cells: 132.5;Horizontal cells: 188.4;Rod photoreceptor cells: 230.3	Low cancer specificity	Detected in all			Low region specificity	Detected in all			Not detected in immune cells	Not detected			Not detected	Not detected			Cell line enhanced	Detected in many		EFO-21: 76.7	Low region specificity	Detected in all			Low region specificity	Detected in all
COAD/READ	WWC3	BM042, KIAA1280	ENSG00000047644	WWC family member 3	Q9ULE0	X	10015254-10144474	Predicted intracellular proteins				Evidence at protein level	Evidence at transcript level	Evidence at protein level	Evidence at protein level	Low tissue specificity	Detected in all			Cell type enhanced	Detected in many		Alveolar cells type 2: 68.4	Low cancer specificity	Detected in all			Low region specificity	Detected in all			Low immune cell specificity	Detected in many			Low lineage specificity	Detected in many			Cell line enhanced	Detected in many		T-47d: 131.5					Low region specificity	Detected in all
COAD/READ	THAP3		ENSG00000041988	THAP domain containing 3	Q8WTV1	1	6624866-6635586	Predicted intracellular proteins, Transcription factors		DNA-binding		Evidence at protein level	Evidence at transcript level	Evidence at protein level	Evidence at protein level	Low tissue specificity	Detected in all			Low cell type specificity	Detected in many			Low cancer specificity	Detected in all			Low region specificity	Detected in all			Low immune cell specificity	Detected in all			Low lineage specificity	Detected in all			Low cell line specificity	Detected in all			Low region specificity	Detected in all			Low region specificity	Detected in all
COAD/READ	VSIG4	CRIg, Z39IG	ENSG00000155659	V-set and immunoglobulin domain containing 4	Q9Y279	X	66021738-66040125	Plasma proteins, Predicted membrane proteins	Complement alternate pathway, Immunity, Innate immunity			Evidence at protein level	Evidence at protein level	Evidence at protein level	Evidence at protein level	Tissue enhanced	Detected in all		lung: 166.0	Group enriched	Detected in many	5	Hofbauer cells: 989.8;Kupffer cells: 590.9;Macrophages: 328.4	Cancer enriched	Detected in all	5	glioma: 88.6	Low region specificity	Detected in all			Group enriched	Detected in some	27	classical monocyte: 18.7;intermediate monocyte: 11.1;myeloid DC: 17.8	Group enriched	Detected in many	31	dendritic cells: 17.8;monocytes: 18.7	Not detected	Not detected			Not detected	Not detected			Low region specificity	Detected in all
COAD/READ	TBC1D10B	DKFZP434P1750, EPI64B, FLJ13130, Rab27A-GAPbeta	ENSG00000169221	TBC1 domain family member 10B	Q4KMP7	16	30357102-30370494	Predicted intracellular proteins		GTPase activation		Evidence at protein level	Evidence at protein level	Evidence at protein level	Evidence at protein level	Low tissue specificity	Detected in all			Low cell type specificity	Detected in many			Low cancer specificity	Detected in all			Low region specificity	Detected in all			Low immune cell specificity	Detected in some			Low lineage specificity	Detected in many			Low cell line specificity	Detected in all			Low region specificity	Detected in all			Low region specificity	Detected in all
COAD/READ	DENND6B	AFI1B, FAM116B, MGC33692	ENSG00000205593	DENN domain containing 6B	Q8NEG7	22	50309030-50327012	Predicted intracellular proteins		Guanine-nucleotide releasing factor		Evidence at protein level	Evidence at protein level	Evidence at transcript level	Evidence at protein level	Low tissue specificity	Detected in many			Cell type enhanced	Detected in many		Endometrial ciliated cells: 42.1;Late spermatids: 58.7;monocytes: 39.4;Respiratory ciliated cells: 65.5	Low cancer specificity	Detected in all			Low region specificity	Detected in all			Low immune cell specificity	Detected in some			Low lineage specificity	Detected in single			Cell line enhanced	Detected in many		Daudi: 6.9;RPMI-8226: 10.0	Low region specificity	Detected in all			Low region specificity	Detected in all
COAD/READ	INHBB		ENSG00000163083	Inhibin subunit beta B	P09529	2	120346136-120351803	Cancer-related genes, Predicted secreted proteins		Growth factor, Hormone	Cancer-related genes	Evidence at protein level	Evidence at transcript level	Evidence at protein level	Evidence at protein level	Tissue enhanced	Detected in many		adipose tissue: 52.5;breast: 43.3	Group enriched	Detected in many	7	Adipocytes: 200.5;Granulosa cells: 653.3	Cancer enhanced	Detected in all		thyroid cancer: 44.0	Low region specificity	Detected in all			Not detected in immune cells	Not detected			Not detected	Not detected			Cell line enhanced	Detected in many		A549: 47.6;ASC diff: 63.1;BJ hTERT+ SV40 Large T+ RasG12V: 38.5;MCF7: 58.4;PC-3: 91.7;SK-BR-3: 163.4;T-47d: 39.2	Low region specificity	Detected in all			Low region specificity	Detected in all
COAD/READ	GAS1		ENSG00000180447	Growth arrest specific 1	P54826	9	86944362-86947506	Cancer-related genes, Predicted intracellular proteins	Cell cycle, Growth arrest		Cancer-related genes	Evidence at protein level	Evidence at transcript level	Evidence at transcript level	Evidence at protein level	Tissue enhanced	Detected in many		endometrium 1: 105.4	Cell type enhanced	Detected in many		Fibroblasts: 127.1;Muller glia cells: 90.3;Skeletal myocytes: 213.7	Cancer enhanced	Detected in all		ovarian cancer: 30.6	Low region specificity	Detected in all			Not detected in immune cells	Not detected			Not detected	Not detected			Cell line enhanced	Detected in many		AN3-CA: 44.2;ASC diff: 29.3;BJ hTERT+: 59.8;HSkMC: 41.1;RH-30: 91.1	Low region specificity	Detected in all
COAD/READ	GPR137B	TM7SF1	ENSG00000077585	G protein-coupled receptor 137B	O60478	1	236142505-236221865	Predicted membrane proteins, Transporters	Autophagy			Evidence at protein level	Evidence at transcript level	Evidence at protein level	Evidence at protein level	Tissue enhanced	Detected in all		retina: 135.6	Cell type enhanced	Detected in many		Langerhans cells: 139.0;Muller glia cells: 226.0;Proximal tubular cells: 115.1;Rod photoreceptor cells: 171.2	Low cancer specificity	Detected in all			Low region specificity	Detected in all			Immune cell enhanced	Detected in many		basophil: 17.6	Group enriched	Detected in many	5	granulocytes: 17.6;monocytes: 7.3	Cell line enhanced	Detected in many		ASC diff: 82.8;SK-MEL-30: 220.5	Low region specificity	Detected in all			Low region specificity	Detected in all
COAD/READ	GOLGA2	GM130, golgin-95	ENSG00000167110	Golgin A2	Q08379	9	128255829-128275995	Predicted intracellular proteins	Cell cycle, Cell division, Mitosis, Protein transport, Transport			Evidence at protein level	Evidence at protein level	Evidence at protein level	Evidence at protein level	Low tissue specificity	Detected in all			Low cell type specificity	Detected in all			Low cancer specificity	Detected in all			Low region specificity	Detected in all			Low immune cell specificity	Detected in all			Low lineage specificity	Detected in all			Low cell line specificity	Detected in all			Low region specificity	Detected in all			Low region specificity	Detected in all
COAD/READ	CRY2		ENSG00000121671	Cryptochrome circadian regulator 2	Q49AN0	11	45847118-45883248	Predicted intracellular proteins	Biological rhythms, Sensory transduction, Transcription, Transcription regulation	Photoreceptor protein, Receptor, Repressor		Evidence at protein level	Evidence at protein level	Evidence at protein level	Evidence at protein level	Low tissue specificity	Detected in all			Cell type enhanced	Detected in all		Bipolar cells: 141.9;Horizontal cells: 101.0	Low cancer specificity	Detected in all			Low region specificity	Detected in all			Low immune cell specificity	Detected in all			Low lineage specificity	Detected in all			Low cell line specificity	Detected in all			Low region specificity	Detected in all			Low region specificity	Detected in all
COAD/READ	DEF6	IBP, SLAT, SWAP70L	ENSG00000023892	DEF6 guanine nucleotide exchange factor	Q9H4E7	6	35297818-35321771	Predicted intracellular proteins				Evidence at protein level	Evidence at protein level	Evidence at protein level	Evidence at protein level	Tissue enhanced	Detected in all		bone marrow: 63.2;lymphoid tissue: 62.9	Cell type enhanced	Detected in many		Hofbauer cells: 94.0;Late spermatids: 151.4;NK-cells: 88.6;T-cells: 78.3	Low cancer specificity	Detected in all			Low region specificity	Detected in all			Low immune cell specificity	Detected in all			Low lineage specificity	Detected in all			Cell line enhanced	Detected in many		JURKAT: 83.3;MOLT-4: 75.5;NB-4: 99.3;REH: 68.8;THP-1: 78.9;U-937: 117.7	Low region specificity	Detected in many			Low region specificity	Detected in some
COAD/READ	METTL27	WBSCR27	ENSG00000165171	Methyltransferase like 27	Q8N6F8	7	73834590-73842516	Disease related genes, Human disease related genes, Predicted intracellular proteins			Williams-Beuren syndrome	Evidence at protein level	Evidence at transcript level	Evidence at protein level	Evidence at protein level	Low tissue specificity	Detected in many			Cell type enhanced	Detected in some		Collecting duct cells: 20.2;Distal tubular cells: 29.4;Ductal cells: 16.5;Endometrial ciliated cells: 66.7;Proximal tubular cells: 68.8;Respiratory ciliated cells: 30.6	Low cancer specificity	Detected in all			Low region specificity	Detected in all			Immune cell enhanced	Detected in some		T-reg: 6.3	Low lineage specificity	Detected in many			Cell line enhanced	Detected in many		CAPAN-2: 18.7;RPMI-8226: 82.2;T-47d: 23.0	Low region specificity	Detected in all			Low region specificity	Detected in some
COAD/READ	FAM219B	C15orf17, FLJ00005	ENSG00000178761	Family with sequence similarity 219 member B	Q5XKK7	15	74899992-74906883	Predicted intracellular proteins				Evidence at protein level	Evidence at transcript level	Evidence at protein level	Evidence at protein level	Low tissue specificity	Detected in all			Low cell type specificity	Detected in all			Low cancer specificity	Detected in all			Low region specificity	Detected in all			Low immune cell specificity	Detected in many			Low lineage specificity	Detected in all			Low cell line specificity	Detected in all			Low region specificity	Detected in all			Low region specificity	Detected in all
COAD/READ	FAM3A	2-19, DXS560S, XAP-7	ENSG00000071889	FAM3 metabolism regulating signaling molecule A	P98173	X	154506159-154516242	Predicted intracellular proteins, Predicted membrane proteins, Predicted secreted proteins				Evidence at protein level	Evidence at transcript level	Evidence at protein level	Evidence at protein level	Low tissue specificity	Detected in all			Cell type enhanced	Detected in all		Proximal enterocytes: 116.2	Low cancer specificity	Detected in all			Low region specificity	Detected in all			Low immune cell specificity	Detected in all			Low lineage specificity	Detected in all			Cell line enhanced	Detected in all		EFO-21: 109.2	Low region specificity	Detected in all			Low region specificity	Detected in all
COAD/READ	CCM2	C7orf22, MGC4607, OSM	ENSG00000136280	CCM2 scaffold protein	Q9BSQ5	7	44999475-45076469	Disease related genes, Human disease related genes, Predicted intracellular proteins		Developmental protein	Disease variant	Evidence at protein level	Evidence at protein level	Evidence at protein level	Evidence at protein level	Low tissue specificity	Detected in all			Cell type enhanced	Detected in all		monocytes: 140.0	Low cancer specificity	Detected in all			Low region specificity	Detected in all			Low immune cell specificity	Detected in all			Low lineage specificity	Detected in all			Low cell line specificity	Detected in all			Low region specificity	Detected in all			Low region specificity	Detected in all
COAD/READ	RHOG	ARHG, MGC125835, MGC125836	ENSG00000177105	Ras homolog family member G	P84095	11	3826978-3840959	Plasma proteins, Predicted intracellular proteins				Evidence at protein level	Evidence at protein level	Evidence at protein level	Evidence at protein level	Tissue enhanced	Detected in all		bone marrow: 273.1	Cell type enhanced	Detected in many		Kupffer cells: 365.2;Langerhans cells: 356.6;monocytes: 391.7	Low cancer specificity	Detected in all			Low region specificity	Detected in all			Low immune cell specificity	Detected in all			Low lineage specificity	Detected in all			Cell line enhanced	Detected in all		HMC-1: 625.4	Low region specificity	Detected in all
COAD/READ	ADAMTSL4	DKFZP434K1772, TSRC1	ENSG00000143382	ADAMTS like 4	Q6UY14	1	150549369-150560937	Disease related genes, Human disease related genes, Predicted secreted proteins	Apoptosis			Evidence at protein level	Evidence at protein level	Evidence at protein level	Evidence at protein level	Low tissue specificity	Detected in many			Cell type enhanced	Detected in many		Cytotrophoblasts: 146.7;Endometrial stromal cells: 36.9;Extravillous trophoblasts: 46.4;Fibroblasts: 34.5;Hofbauer cells: 34.0;Syncytiotrophoblasts: 99.5	Low cancer specificity	Detected in all			Region enhanced	Detected in many		cerebral cortex: 11.1	Immune cell enhanced	Detected in single		non-classical monocyte: 1.3	Low lineage specificity	Detected in single			Cell line enhanced	Detected in many		ASC TERT1: 92.0;BEWO: 200.3;HSkMC: 43.8;K-562: 67.7	Low region specificity	Detected in all			Low region specificity	Detected in many
COAD/READ	DVL3	KIAA0208	ENSG00000161202	Dishevelled segment polarity protein 3	Q92997	3	184155377-184173614	Cancer-related genes, Disease related genes, Human disease related genes, Predicted intracellular proteins	Wnt signaling pathway	Developmental protein	Cancer-related genes, Dwarfism	Evidence at protein level	Evidence at protein level	Evidence at protein level	Evidence at protein level	Low tissue specificity	Detected in all			Low cell type specificity	Detected in all			Low cancer specificity	Detected in all			Low region specificity	Detected in all			Low immune cell specificity	Detected in some			Low lineage specificity	Detected in many			Low cell line specificity	Detected in all			Low region specificity	Detected in all			Low region specificity	Detected in all
COAD/READ	SPOCK1	SPOCK, testican-1, TIC1	ENSG00000152377	SPARC (osteonectin), cwcv and kazal like domains proteoglycan 1	Q08629	5	136975298-137598379	Predicted intracellular proteins, Predicted secreted proteins				Evidence at protein level	Evidence at transcript level	Evidence at protein level	Evidence at protein level	Tissue enhanced	Detected in many		brain: 172.9	Cell type enhanced	Detected in many		Excitatory neurons: 252.8;Inhibitory neurons: 349.9;Muller glia cells: 243.8;Oligodendrocyte precursor cells: 273.4;Oligodendrocytes: 913.1;Peritubular cells: 150.1	Cancer enriched	Detected in all	7	prostate cancer: 83.9	Low region specificity	Detected in all			Not detected in immune cells	Not detected			Not detected	Not detected			Cell line enhanced	Detected in many		ASC diff: 573.1;hTERT-RPE1: 1112.8;HUVEC TERT2: 594.4	Low region specificity	Detected in all			Low region specificity	Detected in all
COAD/READ	AIP	ARA9, FKBP16, FKBP37, XAP2	ENSG00000110711	Aryl hydrocarbon receptor interacting protein	O00170	11	67483026-67491103	Disease related genes, Human disease related genes, Plasma proteins, Predicted intracellular proteins			Cushing syndrome	Evidence at protein level	Evidence at protein level	Evidence at protein level	Evidence at protein level	Low tissue specificity	Detected in all			Low cell type specificity	Detected in all			Low cancer specificity	Detected in all			Low region specificity	Detected in all			Low immune cell specificity	Detected in all			Low lineage specificity	Detected in all			Low cell line specificity	Detected in all			Low region specificity	Detected in all			Low region specificity	Detected in all
COAD/READ	NR1D1	ear-1, hRev, Rev-ErbAalpha, REVERBA, REVERBalpha, THRA1, THRAL	ENSG00000126368	Nuclear receptor subfamily 1 group D member 1	P20393	17	40092793-40100589	Metabolic proteins, Nuclear receptors, Predicted intracellular proteins, Transcription factors	Biological rhythms, Differentiation, Transcription, Transcription regulation	Activator, DNA-binding, Receptor, Repressor		Evidence at protein level	Evidence at protein level	Evidence at protein level	Evidence at protein level	Tissue enhanced	Detected in all		skin 1: 325.5	Cell type enhanced	Detected in all		Squamous epithelial cells: 95.5;Suprabasal keratinocytes: 81.1	Low cancer specificity	Detected in all			Low region specificity	Detected in all			Immune cell enhanced	Detected in many		MAIT T-cell: 18.5	Group enriched	Detected in many	6	monocytes: 5.5;T-cells: 18.5	Cell line enhanced	Detected in all		Karpas-707: 60.6	Low region specificity	Detected in all			Low region specificity	Detected in all
COAD/READ	TIMP1	CLGI, EPO, TIMP	ENSG00000102265	TIMP metallopeptidase inhibitor 1	P01033	X	47582408-47586789	Cancer-related genes, Candidate cardiovascular disease genes, Plasma proteins, Predicted intracellular proteins, Predicted secreted proteins		Growth factor, Metalloenzyme inhibitor, Metalloprotease inhibitor, Protease inhibitor	Cancer-related genes	Evidence at protein level	Evidence at transcript level	Evidence at protein level	Evidence at protein level	Tissue enhanced	Detected in all		urinary bladder: 2277.2	Cell type enhanced	Detected in many		Fibroblasts: 2325.3;Hepatic stellate cells: 2681.5;Langerhans cells: 2307.7;Leydig cells: 1776.0;Macrophages: 1705.0;Peritubular cells: 1561.7;Smooth muscle cells: 2043.5	Low cancer specificity	Detected in all			Low region specificity	Detected in all			Low immune cell specificity	Detected in all			Low lineage specificity	Detected in all			Cell line enhanced	Detected in many		ASC diff: 3225.4;ASC TERT1: 4323.2;fHDF/TERT166: 2762.5;HSkMC: 2960.8	Low region specificity	Detected in many			Low region specificity	Detected in all
COAD/READ	RNF32	FKSG33, HSD15, LMBR2	ENSG00000105982	Ring finger protein 32	Q9H0A6	7	156640281-156677130	Predicted intracellular proteins				Evidence at protein level	Evidence at protein level	Evidence at protein level	Evidence at protein level	Tissue enriched	Detected in many	5	testis: 60.9	Group enriched	Detected in many	9	Early spermatids: 325.5;Late spermatids: 487.1;Spermatocytes: 243.4	Low cancer specificity	Detected in many			Low region specificity	Detected in all			Immune cell enriched	Detected in many	5	basophil: 12.6	Lineage enriched	Detected in many	5	granulocytes: 12.6	Cell line enhanced	Detected in many		CACO-2: 11.8;HDLM-2: 13.2	Low region specificity	Detected in all			Low region specificity	Detected in all
COAD/READ	PNMA5	KIAA1934	ENSG00000198883	PNMA family member 5	Q96PV4	X	152988824-152994116	Predicted intracellular proteins				Evidence at protein level	Evidence at protein level	Evidence at protein level	Evidence at protein level	Group enriched	Detected in some	17	brain: 22.8;testis: 8.7	Group enriched	Detected in some	14	Spermatocytes: 20.3;Spermatogonia: 71.9	Low cancer specificity	Detected in many			Low region specificity	Detected in many			Not detected in immune cells	Not detected			Not detected	Not detected			Group enriched	Detected in some	578	HMC-1: 356.2;U-266/70: 560.6;U-266/84: 355.8	Not detected	Not detected			Not detected	Not detected
COAD/READ	ANKRD39	MGC41816	ENSG00000213337	Ankyrin repeat domain 39	Q53RE8	2	96836611-96858016	Predicted intracellular proteins				Evidence at protein level	Evidence at transcript level	Evidence at protein level	Evidence at protein level	Low tissue specificity	Detected in all			Low cell type specificity	Detected in all			Low cancer specificity	Detected in all			Low region specificity	Detected in all			Low immune cell specificity	Detected in all			Low lineage specificity	Detected in all			Cell line enhanced	Detected in all		Karpas-707: 263.1	Low region specificity	Detected in all			Low region specificity	Detected in all
COAD/READ	BCAM	CD239, LU	ENSG00000187244	Basal cell adhesion molecule (Lutheran blood group)	P50895	19	44809071-44821421	Blood group antigen proteins, CD markers, Plasma proteins, Predicted intracellular proteins, Predicted membrane proteins	Cell adhesion	Blood group antigen, Receptor		Evidence at protein level	Evidence at protein level	Evidence at protein level	Evidence at protein level	Tissue enhanced	Detected in all		kidney: 316.8	Cell type enhanced	Detected in many		Adipocytes: 374.9;Basal respiratory cells: 454.1;Collecting duct cells: 548.1;Cytotrophoblasts: 705.4;Syncytiotrophoblasts: 433.3	Cancer enhanced	Detected in all		ovarian cancer: 493.9	Low region specificity	Detected in all			Not detected in immune cells	Not detected			Not detected	Not detected			Cell line enhanced	Detected in many		BEWO: 142.7;HaCaT: 298.4;SK-BR-3: 276.8;T-47d: 157.2;U-2 OS: 130.2	Low region specificity	Detected in all			Low region specificity	Detected in all
COAD/READ	PTGES	MGST-IV, MGST1-L1, MGST1L1, PIG12, TP53I12	ENSG00000148344	Prostaglandin E synthase	O14684	9	129738331-129753042	Enzymes, Metabolic proteins, Predicted membrane proteins	Fatty acid biosynthesis, Fatty acid metabolism, Lipid biosynthesis, Lipid metabolism, Prostaglandin biosynthesis, Prostaglandin metabolism	Isomerase, Oxidoreductase, Transferase		Evidence at protein level	Evidence at protein level	Evidence at protein level	Evidence at protein level	Tissue enhanced	Detected in many		seminal vesicle: 84.2;urinary bladder: 78.6	Cell type enhanced	Detected in many		Basal respiratory cells: 101.2;Cytotrophoblasts: 146.0;Extravillous trophoblasts: 293.1;Syncytiotrophoblasts: 276.2	Cancer enhanced	Detected in all		urothelial cancer: 69.6	Low region specificity	Detected in all			Immune cell enriched	Detected in some	7	basophil: 28.9	Lineage enriched	Detected in many	7	granulocytes: 28.9	Cell line enhanced	Detected in many		ASC diff: 147.7;BEWO: 162.7;GAMG: 292.8;HaCaT: 216.3;SK-BR-3: 157.6;U-2197: 404.8	Low region specificity	Detected in all			Low region specificity	Detected in all
COAD/READ	KRTAP5-1	KRN1L, KRTAP5.1	ENSG00000205869	Keratin associated protein 5-1	Q6L8H4	11	1584342-1585283	Predicted intracellular proteins				Evidence at protein level	Evidence at transcript level	Evidence at protein level	Evidence at protein level	Tissue enhanced	Detected in some		pituitary gland: 4.6	Not detected	Not detected			Low cancer specificity	Detected in some			Region enriched	Detected in single	6	cerebellum: 2.4	Not detected in immune cells	Not detected			Not detected	Not detected			Cell line enhanced	Detected in single		SCLC-21H: 1.3
COAD/READ	TNS1	DKFZp586K0617, MXRA6, PPP1R155, TNS	ENSG00000079308	Tensin 1	Q9HBL0	2	217799588-218033982	Plasma proteins, Predicted intracellular proteins		Actin-binding		Evidence at protein level	Evidence at protein level	Evidence at protein level	Evidence at protein level	Low tissue specificity	Detected in all			Cell type enhanced	Detected in many		Alveolar cells type 1: 173.1;Cardiomyocytes: 339.0;Leydig cells: 169.6;Peritubular cells: 504.0;Sertoli cells: 368.1;Smooth muscle cells: 183.5	Low cancer specificity	Detected in all			Low region specificity	Detected in all			Not detected in immune cells	Not detected			Not detected	Not detected			Cell line enhanced	Detected in many		ASC diff: 135.1;ASC TERT1: 74.1;fHDF/TERT166: 66.6;REH: 75.4;TIME: 63.2	Low region specificity	Detected in all			Low region specificity	Detected in all
COAD/READ	THBS3		ENSG00000169231	Thrombospondin 3	P49746	1	155195588-155209051	Plasma proteins, Predicted intracellular proteins, Predicted secreted proteins	Cell adhesion			Evidence at protein level	Evidence at transcript level	Evidence at protein level	Evidence at protein level	Low tissue specificity	Detected in all			Group enriched	Detected in many	29	Early spermatids: 297.1;Late spermatids: 1075.2	Low cancer specificity	Detected in all			Low region specificity	Detected in all			Low immune cell specificity	Detected in some			Low lineage specificity	Detected in many			Cell line enhanced	Detected in many		hTERT-RPE1: 76.2	Low region specificity	Detected in many			Low region specificity	Detected in many
COAD/READ	CHD3	Mi-2a, Mi2-ALPHA, ZFH	ENSG00000170004	Chromodomain helicase DNA binding protein 3	Q12873	17	7884796-7912760	Disease related genes, Enzymes, Plasma proteins, Potential drug targets, Predicted intracellular proteins	Transcription, Transcription regulation	Chromatin regulator, DNA-binding, Helicase, Hydrolase	Disease variant, Mental retardation	Evidence at protein level	Evidence at protein level	Evidence at protein level	Evidence at protein level	Low tissue specificity	Detected in many			Low cell type specificity	Detected in all			Low cancer specificity	Detected in all			Low region specificity	Detected in many			Low immune cell specificity	Detected in all			Low lineage specificity	Detected in all			Low cell line specificity	Detected in all			Low region specificity	Detected in all			Low region specificity	Detected in all
COAD/READ	CTSD	CLN10, CPSD	ENSG00000117984	Cathepsin D	P07339	11	1752752-1764573	Cancer-related genes, Disease related genes, Enzymes, Human disease related genes, Metabolic proteins, Plasma proteins, Potential drug targets, Predicted intracellular proteins, Predicted secreted proteins		Aspartyl protease, Hydrolase, Protease	Alzheimer disease, Cancer-related genes, Disease variant, Neurodegeneration, Neuronal ceroid lipofuscinosis	Evidence at protein level	Evidence at protein level	Evidence at protein level	Evidence at protein level	Low tissue specificity	Detected in all			Cell type enhanced	Detected in all		Distal enterocytes: 1475.9;Hofbauer cells: 3763.5;Macrophages: 1512.6;Proximal enterocytes: 1699.4	Low cancer specificity	Detected in all			Low region specificity	Detected in all			Low immune cell specificity	Detected in all			Low lineage specificity	Detected in all			Cell line enhanced	Detected in all		CAPAN-2: 2596.6;hTERT-RPE1: 2780.1;SK-BR-3: 2488.5
COAD/READ	USP20	KIAA1003	ENSG00000136878	Ubiquitin specific peptidase 20	Q9Y2K6	9	129834698-129881828	Enzymes, Metabolic proteins, Predicted intracellular proteins	Endocytosis, Ubl conjugation pathway	Hydrolase, Protease, Thiol protease		Evidence at protein level	Evidence at transcript level	Evidence at protein level	Evidence at protein level	Low tissue specificity	Detected in all			Low cell type specificity	Detected in many			Low cancer specificity	Detected in all			Low region specificity	Detected in all			Low immune cell specificity	Detected in all			Low lineage specificity	Detected in all			Cell line enhanced	Detected in all		JURKAT: 95.9;K-562: 60.2;MOLT-4: 56.4	Low region specificity	Detected in all			Low region specificity	Detected in all
COAD/READ	CUL9	H7AP1, KIAA0708, PARC	ENSG00000112659	Cullin 9	Q8IWT3	6	43182184-43224587	Plasma proteins, Predicted intracellular proteins	Ubl conjugation pathway	Transferase		Evidence at protein level	Evidence at transcript level	Evidence at protein level	Evidence at protein level	Low tissue specificity	Detected in all			Group enriched	Detected in many	53	Early spermatids: 513.7;Late spermatids: 1508.3	Low cancer specificity	Detected in all			Low region specificity	Detected in all			Not detected in immune cells	Not detected			Not detected	Not detected			Low cell line specificity	Detected in many			Low region specificity	Detected in all			Low region specificity	Detected in all
COAD/READ	RBP7	CRBPIV	ENSG00000162444	Retinol binding protein 7	Q96R05	1	9997206-10016021	Predicted intracellular proteins	Transport			Evidence at protein level	Evidence at protein level	Evidence at protein level	Evidence at protein level	Tissue enhanced	Detected in all		adipose tissue: 401.0;breast: 394.6	Cell type enriched	Detected in many	7	Adipocytes: 3631.8	Low cancer specificity	Detected in all			Low region specificity	Detected in all			Immune cell enhanced	Detected in many		classical monocyte: 311.5;neutrophil: 344.7	Group enriched	Detected in many	31	granulocytes: 344.7;monocytes: 311.5	Group enriched	Detected in some	4	EFO-21: 13.0;SK-MEL-30: 9.8;T-47d: 34.8	Low region specificity	Detected in some			Low region specificity	Detected in single
COAD/READ	TAOK2	KIAA0881, MAP3K17, PSK, PSK1, TAO1, TAO2	ENSG00000149930	TAO kinase 2	Q9UL54	16	29973868-29992261	Enzymes, Metabolic proteins, Predicted intracellular proteins, Predicted membrane proteins		Kinase, Serine/threonine-protein kinase, Transferase		Evidence at protein level	Evidence at protein level	Evidence at protein level	Evidence at protein level	Low tissue specificity	Detected in all			Cell type enhanced	Detected in all		Adipocytes: 52.0	Low cancer specificity	Detected in all			Low region specificity	Detected in all			Low immune cell specificity	Detected in single			Low lineage specificity	Detected in single			Low cell line specificity	Detected in all			Low region specificity	Detected in all			Low region specificity	Detected in all
COAD/READ	SLC39A13	FLJ25785	ENSG00000165915	Solute carrier family 39 member 13	Q96H72	11	47407132-47416496	Disease related genes, Human disease related genes, Potential drug targets, Predicted membrane proteins, Transporters	Ion transport, Transport, Zinc transport		Ehlers-Danlos syndrome	Evidence at protein level	Evidence at protein level	Evidence at protein level	Evidence at protein level	Low tissue specificity	Detected in all			Group enriched	Detected in all	13	Early spermatids: 298.2;Late spermatids: 905.5	Low cancer specificity	Detected in all			Low region specificity	Detected in all			Low immune cell specificity	Detected in all			Low lineage specificity	Detected in all			Low cell line specificity	Detected in all			Low region specificity	Detected in all			Low region specificity	Detected in all
COAD/READ	TPM2	AMCD1, DA1, NEM4	ENSG00000198467	Tropomyosin 2	P07951	9	35681992-35690056	Cancer-related genes, Disease related genes, Human disease related genes, Plasma proteins, Predicted intracellular proteins		Actin-binding, Muscle protein	Cancer-related genes, Disease variant, Nemaline myopathy	Evidence at protein level	Evidence at transcript level	Evidence at protein level	Evidence at protein level	Group enriched	Detected in all	8	skeletal muscle: 39012.3;tongue: 16773.7	Cell type enhanced	Detected in many		Breast myoepithelial cells: 1066.2;Peritubular cells: 2072.1;Sertoli cells: 2222.0;Smooth muscle cells: 2341.4	Low cancer specificity	Detected in all			Low region specificity	Detected in all			Immune cell enriched	Detected in single	812	plasmacytoid DC: 398.6	Lineage enriched	Detected in single	920	dendritic cells: 398.6	Cell line enhanced	Detected in many		BJ: 2309.6;fHDF/TERT166: 1289.0;hTERT-RPE1: 1399.1
COAD/READ	TSC22D4	THG-1, TILZ2	ENSG00000166925	TSC22 domain family member 4	Q9Y3Q8	7	100463359-100479232	Predicted intracellular proteins, Transcription factors	Transcription, Transcription regulation	Repressor		Evidence at protein level	Evidence at transcript level	Evidence at protein level	Evidence at protein level	Group enriched	Detected in all	4	brain: 601.0;choroid plexus: 224.0	Cell type enriched	Detected in all	4	Muller glia cells: 778.8	Cancer enhanced	Detected in all		glioma: 118.8	Low region specificity	Detected in all			Low immune cell specificity	Detected in all			Low lineage specificity	Detected in all			Cell line enhanced	Detected in all		NB-4: 198.4	Low region specificity	Detected in all			Low region specificity	Detected in all
COAD/READ	PBXIP1	HPIP	ENSG00000163346	PBX homeobox interacting protein 1	Q96AQ6	1	154944076-154956123	Predicted intracellular proteins, Predicted membrane proteins				Evidence at protein level	Evidence at transcript level	Evidence at protein level	Evidence at protein level	Low tissue specificity	Detected in all			Cell type enhanced	Detected in many		Late spermatids: 176.0;Muller glia cells: 221.4;Theca cells: 153.3	Low cancer specificity	Detected in all			Low region specificity	Detected in all			Low immune cell specificity	Detected in all			Group enriched	Detected in all	4	granulocytes: 183.9;NK-cells: 56.9;T-cells: 197.4	Cell line enriched	Detected in all	7	Karpas-707: 1100.7	Low region specificity	Detected in all			Low region specificity	Detected in all
COAD/READ	KDM4B	JMJD2B, KIAA0876, TDRD14B	ENSG00000127663	Lysine demethylase 4B	O94953	19	4969113-5153598	Enzymes, Plasma proteins, Predicted intracellular proteins	Transcription, Transcription regulation	Chromatin regulator, Dioxygenase, Oxidoreductase		Evidence at protein level	Evidence at protein level	Evidence at protein level	Evidence at protein level	Low tissue specificity	Detected in all			Cell type enhanced	Detected in all		Cone photoreceptor cells: 98.0	Low cancer specificity	Detected in all			Low region specificity	Detected in all			Low immune cell specificity	Detected in many			Group enriched	Detected in many	5	B-cells: 5.1;dendritic cells: 1.7;granulocytes: 4.7	Cell line enhanced	Detected in all		T-47d: 61.5	Low region specificity	Detected in all			Low region specificity	Detected in all
COAD/READ	SERPINE1	PAI, PAI1, PLANH1	ENSG00000106366	Serpin family E member 1	P05121	7	101127104-101139247	Cancer-related genes, Candidate cardiovascular disease genes, Disease related genes, FDA approved drug targets, Human disease related genes, Plasma proteins, Predicted secreted proteins		Protease inhibitor, Serine protease inhibitor	Cancer-related genes, FDA approved drug targets	Evidence at protein level	Evidence at transcript level	Evidence at protein level	Evidence at protein level	Tissue enhanced	Detected in all		placenta: 418.0	Cell type enhanced	Detected in many		Endothelial cells: 165.1;Fibroblasts: 162.1;Pancreatic endocrine cells: 231.8;Smooth muscle cells: 239.3;Syncytiotrophoblasts: 651.7	Low cancer specificity	Detected in all			Low region specificity	Detected in all			Immune cell enriched	Detected in single	20	NK-cell: 9.5	Lineage enriched	Detected in single	20	NK-cells: 9.5	Cell line enhanced	Detected in many		BJ: 3483.8;HUVEC TERT2: 4014.7;LHCN-M2: 3874.5;TIME: 10032.6;U-138 MG: 4609.6;U-251 MG: 4256.0	Low region specificity	Detected in many			Low region specificity	Detected in many
COAD/READ	RNF187	RACO-1, RACO1	ENSG00000168159	Ring finger protein 187	Q5TA31	1	228487382-228496188	Enzymes, Metabolic proteins, Predicted intracellular proteins	Ubl conjugation pathway	Transferase		Evidence at protein level	Evidence at protein level	Evidence at protein level	Evidence at protein level	Low tissue specificity	Detected in all			Cell type enhanced	Detected in many		Theca cells: 217.5	Low cancer specificity	Detected in all			Low region specificity	Detected in all			Immune cell enhanced	Detected in some		eosinophil: 3.6	Low lineage specificity	Detected in many			Cell line enhanced	Detected in all		U-266/70: 189.0					Low region specificity	Detected in all
COAD/READ	AFAP1L1	FLJ36748	ENSG00000157510	Actin filament associated protein 1 like 1	Q8TED9	5	149271859-149343637	Predicted intracellular proteins				Evidence at protein level	Evidence at transcript level	Evidence at protein level	Evidence at protein level	Tissue enhanced	Detected in many		skeletal muscle: 31.6	Cell type enhanced	Detected in many		Adipocytes: 62.4;Cardiomyocytes: 39.3;Early spermatids: 105.4;Endothelial cells: 72.0;Extravillous trophoblasts: 47.1;Hepatic stellate cells: 47.2;Late spermatids: 50.4	Low cancer specificity	Detected in all			Low region specificity	Detected in many			Not detected in immune cells	Not detected			Not detected	Not detected			Cell line enhanced	Detected in many		BEWO: 42.6;HUVEC TERT2: 20.8;TIME: 33.9;WM-115: 79.4	Low region specificity	Detected in all			Low region specificity	Detected in all
COAD/READ	MIER2	KIAA1193	ENSG00000105556	MIER family member 2	Q8N344	19	301444-344815	Predicted intracellular proteins, Transcription factors	Transcription, Transcription regulation	Repressor		Evidence at protein level	Evidence at transcript level	Evidence at protein level	Evidence at protein level	Low tissue specificity	Detected in all			Low cell type specificity	Detected in many			Low cancer specificity	Detected in all			Low region specificity	Detected in all			Low immune cell specificity	Detected in many			Low lineage specificity	Detected in many			Low cell line specificity	Detected in many			Low region specificity	Detected in all			Low region specificity	Detected in all
COAD/READ	H2BC21	H2B, H2B.1, H2B/q, H2BE, H2BFQ, HIST2H2BE	ENSG00000184678	H2B clustered histone 21	Q16778	1	149884459-149886652	Predicted intracellular proteins		Antibiotic, Antimicrobial, DNA-binding		Evidence at protein level	Evidence at protein level	Evidence at protein level	Evidence at protein level	Low tissue specificity	Detected in all			Group enriched	Detected in some	4	Cardiomyocytes: 86.5;Syncytiotrophoblasts: 160.2	Cancer enhanced	Detected in all		prostate cancer: 87.3	Low region specificity	Detected in all			Immune cell enhanced	Detected in all		neutrophil: 58.6	Lineage enriched	Detected in all	5	granulocytes: 58.6	Cell line enhanced	Detected in many		Karpas-707: 56.8;U-266/70: 93.7;U-266/84: 53.8					Low region specificity	Detected in all
COAD/READ	PRNP	AltPrP, CD230, CJD, GSS, PRIP, PRP	ENSG00000171867	Prion protein	P04156	20	4686350-4701590	CD markers, Disease related genes, Human disease related genes, Plasma proteins, Potential drug targets, Predicted membrane proteins, Transporters	Cell cycle, Growth arrest	Prion	Amyloidosis, Disease variant	Evidence at protein level	Evidence at protein level	Evidence at protein level	Evidence at protein level	Low tissue specificity	Detected in all			Cell type enhanced	Detected in all		Basal keratinocytes: 412.6;Basal squamous epithelial cells: 369.3	Low cancer specificity	Detected in all			Low region specificity	Detected in all			Immune cell enriched	Detected in all	9	basophil: 875.9	Lineage enriched	Detected in all	9	granulocytes: 875.9	Cell line enhanced	Detected in many		WM-115: 1039.0	Low region specificity	Detected in all			Low region specificity	Detected in all
COAD/READ	C8G		ENSG00000176919	Complement C8 gamma chain	P07360	9	136945185-136946975	Human disease related genes, Plasma proteins, Predicted secreted proteins	Complement alternate pathway, Complement pathway, Cytolysis, Immunity, Innate immunity			Evidence at protein level	Evidence at protein level	Evidence at protein level	Evidence at protein level	Tissue enriched	Detected in some	18	liver: 564.4	Cell type enriched	Detected in some	9	Hepatocytes: 1134.7	Cancer enriched	Detected in all	58	liver cancer: 260.0	Not detected	Not detected			Not detected in immune cells	Not detected			Not detected	Not detected			Cell line enriched	Detected in some	12	HMC-1: 41.8	Low region specificity	Detected in all			Low region specificity	Detected in many
COAD/READ	FSTL3	FLRG, FSRP	ENSG00000070404	Follistatin like 3	O95633	19	676392-683392	Cancer-related genes, Disease related genes, Predicted intracellular proteins, Predicted secreted proteins	Osteogenesis, Transcription, Transcription regulation		Cancer-related genes, Proto-oncogene	Evidence at protein level	Evidence at protein level	Evidence at protein level	Evidence at protein level	Low tissue specificity	Detected in all			Cell type enriched	Detected in many	4	Extravillous trophoblasts: 3647.6	Low cancer specificity	Detected in all			Low region specificity	Detected in all			Low immune cell specificity	Detected in some			Low lineage specificity	Detected in many			Cell line enhanced	Detected in all		BEWO: 164.7;hTCEpi: 181.2;SiHa: 341.5;U-2197: 173.4	Not detected	Not detected			Low region specificity	Detected in all
COAD/READ	OLFM2	NOE2, OlfC	ENSG00000105088	Olfactomedin 2	O95897	19	9853718-9936552	Plasma proteins, Predicted intracellular proteins, Predicted secreted proteins				Evidence at protein level	Evidence at transcript level	Evidence at protein level	Evidence at protein level	Tissue enhanced	Detected in many		brain: 202.6;skin 1: 94.8	Cell type enhanced	Detected in many		Astrocytes: 108.4;Basal keratinocytes: 125.0;Muller glia cells: 91.1;Oligodendrocyte precursor cells: 124.7;Suprabasal keratinocytes: 118.1	Cancer enhanced	Detected in all		glioma: 96.3	Low region specificity	Detected in all			Immune cell enhanced	Detected in many		eosinophil: 49.7	Group enriched	Detected in many	26	granulocytes: 49.7;T-cells: 17.0	Cell line enhanced	Detected in many		AN3-CA: 25.6;ASC diff: 23.4;BJ hTERT+: 18.5;SH-SY5Y: 24.3;U-2 OS: 28.7;WM-115: 25.6	Low region specificity	Detected in all			Low region specificity	Detected in all
COAD/READ	MEGF6	EGFL3	ENSG00000162591	Multiple EGF like domains 6	O75095	1	3487951-3611508	Predicted intracellular proteins, Predicted secreted proteins				Evidence at protein level	Evidence at transcript level	Evidence at protein level	Evidence at protein level	Low tissue specificity	Detected in many			Cell type enhanced	Detected in many		Alveolar cells type 1: 22.4;Alveolar cells type 2: 20.6;Basal keratinocytes: 18.4;Basal squamous epithelial cells: 23.3;Melanocytes: 19.6	Low cancer specificity	Detected in all			Low region specificity	Detected in all			Immune cell enhanced	Detected in some		eosinophil: 1.9	Low lineage specificity	Detected in single			Cell line enhanced	Detected in many		BJ: 51.1;HeLa: 56.3;hTERT-RPE1: 69.7;U-2197: 55.6	Low region specificity	Detected in many			Low region specificity	Detected in all
COAD/READ	DNAJC4	HSPF2, MCG18	ENSG00000110011	DnaJ heat shock protein family (Hsp40) member C4	Q9NNZ3	11	64230278-64234286	Predicted intracellular proteins, Predicted membrane proteins		Chaperone		Evidence at protein level	Evidence at transcript level	Evidence at protein level	Evidence at protein level	Tissue enhanced	Detected in all		testis: 240.9	Cell type enriched	Detected in all	5	Late spermatids: 3342.9	Low cancer specificity	Detected in all			Low region specificity	Detected in all			Low immune cell specificity	Detected in all			Low lineage specificity	Detected in all			Low cell line specificity	Detected in all			Low region specificity	Detected in all
COAD/READ	IDUA	MPS1, MPSI	ENSG00000127415	Alpha-L-iduronidase	P35475	4	986997-1004564	Disease related genes, Enzymes, Human disease related genes, Metabolic proteins, Plasma proteins, Potential drug targets, Predicted intracellular proteins		Glycosidase, Hydrolase	Disease variant, Mucopolysaccharidosis	Evidence at protein level	Evidence at protein level	Evidence at protein level	Evidence at protein level	Low tissue specificity	Detected in many			Cell type enhanced	Detected in many		Leydig cells: 19.6	Low cancer specificity	Detected in all			Low region specificity	Detected in all			Low immune cell specificity	Detected in many			Low lineage specificity	Detected in many			Cell line enhanced	Detected in many		U-266/70: 29.0	Low region specificity	Detected in all			Low region specificity	Detected in all
COAD/READ	PPP2R2D	B55D, B55delta, MDS026	ENSG00000175470	Protein phosphatase 2 regulatory subunit Bdelta	Q66LE6	10	131901008-131959834	Predicted intracellular proteins	Cell cycle, Cell division, Mitosis			Evidence at protein level	Evidence at protein level	Evidence at protein level	Evidence at protein level	Tissue enhanced	Detected in many		pancreas: 15.9	Low cell type specificity	Detected in all			Low cancer specificity	Detected in all			Low region specificity	Detected in all			Not detected in immune cells	Not detected			Not detected	Not detected			Low cell line specificity	Detected in many			Low region specificity	Detected in all
COAD/READ	TSPYL2	CDA1, CINAP, CTCL, DENTT, HRIHFB2216, SE20-4, TSPX	ENSG00000184205	TSPY like 2	Q9H2G4	X	53082367-53088540	Predicted intracellular proteins	Cell cycle, Transcription, Transcription regulation	Chromatin regulator		Evidence at protein level	Evidence at transcript level	Evidence at protein level	Evidence at protein level	Tissue enhanced	Detected in all		ovary: 367.4	Cell type enhanced	Detected in all		dendritic cells: 190.0;T-cells: 224.7	Low cancer specificity	Detected in all			Low region specificity	Detected in all			Low immune cell specificity	Detected in many			Low lineage specificity	Detected in all			Cell line enhanced	Detected in all		U-2197: 114.4	Low region specificity	Detected in all			Low region specificity	Detected in all
COAD/READ	PLOD3	LH3	ENSG00000106397	Procollagen-lysine,2-oxoglutarate 5-dioxygenase 3	O60568	7	101205977-101218420	Disease related genes, Enzymes, Human disease related genes, Metabolic proteins, Potential drug targets, Predicted intracellular proteins, Predicted secreted proteins		Dioxygenase, Glycosyltransferase, Multifunctional enzyme, Oxidoreductase, Transferase	Disease variant	Evidence at protein level	Evidence at transcript level	Evidence at protein level	Evidence at protein level	Low tissue specificity	Detected in all			Low cell type specificity	Detected in many			Cancer enhanced	Detected in all		melanoma: 115.2	Low region specificity	Detected in all			Low immune cell specificity	Detected in many			Group enriched	Detected in all	4	dendritic cells: 20.3;monocytes: 22.5;T-cells: 12.6	Cell line enhanced	Detected in all		Karpas-707: 695.6;WM-115: 680.2	Low region specificity	Detected in all			Low region specificity	Detected in all
COAD/READ	PARP6	ARTD17, pART17	ENSG00000137817	Poly(ADP-ribose) polymerase family member 6	Q2NL67	15	72241181-72272999	Metabolic proteins, Predicted intracellular proteins		Glycosyltransferase, Transferase		Evidence at protein level	Evidence at protein level	Evidence at protein level	Evidence at protein level	Low tissue specificity	Detected in all			Cell type enhanced	Detected in all		Late spermatids: 178.1	Low cancer specificity	Detected in all			Low region specificity	Detected in all			Low immune cell specificity	Detected in all			Low lineage specificity	Detected in all			Low cell line specificity	Detected in many			Low region specificity	Detected in all			Low region specificity	Detected in all
COAD/READ	NUMBL	CAG3A, CTG3a, NUMB-R, NUMBLIKE, NUMBR, TNRC23	ENSG00000105245	NUMB like endocytic adaptor protein	Q9Y6R0	19	40665905-40690972	Plasma proteins, Predicted intracellular proteins	Neurogenesis, Ubl conjugation pathway	Developmental protein		Evidence at protein level	Evidence at transcript level	Evidence at protein level	Evidence at protein level	Low tissue specificity	Detected in many			Cell type enhanced	Detected in many		Leydig cells: 42.6;Peritubular cells: 51.6	Low cancer specificity	Detected in all			Low region specificity	Detected in all			Immune cell enhanced	Detected in single		gdT-cell: 1.1	Low lineage specificity	Detected in single			Low cell line specificity	Detected in all			Low region specificity	Detected in all
COAD/READ	AKAP8L	HAP95, NAKAP95	ENSG00000011243	A-kinase anchoring protein 8 like	Q9ULX6	19	15380050-15419141	Predicted intracellular proteins	Host-virus interaction, mRNA processing, mRNA splicing, Transcription, Transcription regulation			Evidence at protein level	Evidence at protein level	Evidence at protein level	Evidence at protein level	Low tissue specificity	Detected in all			Low cell type specificity	Detected in all			Low cancer specificity	Detected in all			Low region specificity	Detected in all			Low immune cell specificity	Detected in many			Low lineage specificity	Detected in many			Low cell line specificity	Detected in all			Low region specificity	Detected in all			Low region specificity	Detected in all
COAD/READ	PLEKHG2	ARHGEF42, CLG, FLJ00018	ENSG00000090924	Pleckstrin homology and RhoGEF domain containing G2	Q9H7P9	19	39412669-39428415	Disease related genes, Human disease related genes, Predicted intracellular proteins		Guanine-nucleotide releasing factor	Disease variant, Leukodystrophy, Mental retardation, Tumor suppressor	Evidence at protein level	Evidence at transcript level	Evidence at protein level	Evidence at protein level	Low tissue specificity	Detected in all			Cell type enhanced	Detected in many		Skeletal myocytes: 64.5	Low cancer specificity	Detected in all			Low region specificity	Detected in all			Low immune cell specificity	Detected in many			Low lineage specificity	Detected in many			Cell line enhanced	Detected in all		REH: 86.1	Low region specificity	Detected in all			Low region specificity	Detected in all
COAD/READ	FOXC1	ARA, FKHL7, FREAC3, IGDA, IHG1, IRID1	ENSG00000054598	Forkhead box C1	Q12948	6	1609915-1613897	Disease related genes, Human disease related genes, Plasma proteins, Predicted intracellular proteins, Transcription factors	Angiogenesis, Transcription, Transcription regulation	Activator, Developmental protein, DNA-binding, Repressor	Deafness, Disease variant, Peters anomaly	Evidence at protein level	Evidence at protein level	Evidence at protein level	Evidence at protein level	Tissue enriched	Detected in many	8	salivary gland: 154.4	Cell type enhanced	Detected in many		Adipocytes: 93.7;Breast myoepithelial cells: 59.4;Endothelial cells: 64.7;Hepatic stellate cells: 65.7;Urothelial cells: 64.9	Low cancer specificity	Detected in all			Low region specificity	Detected in all			Not detected in immune cells	Not detected			Not detected	Not detected			Cell line enhanced	Detected in many		AN3-CA: 92.4;HEK 293: 91.8;RPTEC TERT1: 35.9	Low region specificity	Detected in all			Region enhanced	Detected in all
COAD/READ	TRIP10	CIP4, HSTP, STOT, STP	ENSG00000125733	Thyroid hormone receptor interactor 10	Q15642	19	6737925-6751530	Plasma proteins, Predicted intracellular proteins	Endocytosis			Evidence at protein level	Evidence at protein level	Evidence at protein level	Evidence at protein level	Tissue enhanced	Detected in all		skeletal muscle: 362.8	Cell type enhanced	Detected in many		monocytes: 196.9	Low cancer specificity	Detected in all			Low region specificity	Detected in all			Immune cell enriched	Detected in many	5	plasmacytoid DC: 26.4	Lineage enriched	Detected in many	10	dendritic cells: 26.4	Low cell line specificity	Detected in many			Low region specificity	Detected in all			Low region specificity	Detected in all
COAD/READ	PXDC1	C6orf145	ENSG00000168994	PX domain containing 1	Q5TGL8	6	3722614-3751713	Predicted intracellular proteins				Evidence at protein level	Evidence at transcript level	Evidence at transcript level	Evidence at protein level	Tissue enhanced	Detected in all		liver: 168.7	Cell type enhanced	Detected in many		Adipocytes: 103.6;Basal prostatic cells: 115.1;Extravillous trophoblasts: 131.0	Low cancer specificity	Detected in all			Low region specificity	Detected in all			Immune cell enriched	Detected in single	4	memory B-cell: 1.2	Lineage enriched	Detected in single	4	B-cells: 1.2	Cell line enhanced	Detected in many		HHSteC: 151.4	Not detected	Not detected			Low region specificity	Detected in all
COAD/READ	TMPRSS3	DFNB10, DFNB8	ENSG00000160183	Transmembrane serine protease 3	P57727	21	42371887-42396091	Cancer-related genes, Disease related genes, Enzymes, Human disease related genes, Potential drug targets, Predicted membrane proteins, Transporters		Hydrolase, Protease, Serine protease	Cancer-related genes, Deafness, Disease variant, Non-syndromic deafness	Evidence at protein level	Evidence at transcript level	Evidence at protein level	Evidence at protein level	Tissue enhanced	Detected in many		fallopian tube: 23.7;stomach 1: 14.5	Cell type enhanced	Detected in many		Breast glandular cells: 17.7;Cholangiocytes: 24.3;Ductal cells: 16.1;Endometrial ciliated cells: 17.1;Gastric mucus-secreting cells: 23.4;Ionocytes: 16.2;Muller glia cells: 20.4;Respiratory ciliated cells: 39.8	Cancer enhanced	Detected in many		ovarian cancer: 16.6	Low region specificity	Detected in all			Immune cell enhanced	Detected in some		MAIT T-cell: 3.1	Lineage enriched	Detected in single	6	T-cells: 3.1	Cell line enriched	Detected in some	4	U-266/84: 274.7	Not detected	Not detected			Low region specificity	Detected in single
COAD/READ	PRKRIP1	C114, FLJ13902, KRBOX3	ENSG00000128563	PRKR interacting protein 1	Q9H875	7	102363872-102426676	Predicted intracellular proteins	mRNA processing, mRNA splicing			Evidence at protein level	Evidence at protein level	Evidence at protein level	Evidence at protein level	Low tissue specificity	Detected in all			Low cell type specificity	Detected in many			Low cancer specificity	Detected in all			Low region specificity	Detected in all			Low immune cell specificity	Detected in all			Low lineage specificity	Detected in all			Low cell line specificity	Detected in all			Low region specificity	Detected in all			Low region specificity	Detected in all
COAD/READ	AOC3	HPAO, VAP-1, VAP1	ENSG00000131471	Amine oxidase copper containing 3	Q16853	17	42851184-42858130	Cancer-related genes, Enzymes, FDA approved drug targets, Metabolic proteins, Plasma proteins, Predicted intracellular proteins, Predicted secreted proteins	Cell adhesion	Oxidoreductase	Cancer-related genes, FDA approved drug targets	Evidence at protein level	Evidence at protein level	Evidence at protein level	Evidence at protein level	Tissue enhanced	Detected in all		adipose tissue: 422.8	Group enriched	Detected in many	4	Adipocytes: 58.2;Peritubular cells: 74.9;Sertoli cells: 118.3;Smooth muscle cells: 93.0;Theca cells: 74.6	Low cancer specificity	Detected in all			Low region specificity	Detected in all			Not detected in immune cells	Not detected			Not detected	Not detected			Cell line enriched	Detected in some	17	ASC diff: 307.5	Not detected	Not detected			Low region specificity	Detected in some
COAD/READ	SCT		ENSG00000070031	Secretin	P09683	11	626309-627181	Predicted secreted proteins		Hormone		Evidence at protein level	Evidence at protein level	Evidence at protein level	Evidence at protein level	Tissue enriched	Detected in some	4	intestine: 44.2	Cell type enhanced	Detected in some		dendritic cells: 92.8;Enteroendocrine cells: 267.8;Intestinal goblet cells: 46.4;Proximal enterocytes: 39.2	Low cancer specificity	Detected in many			Low region specificity	Detected in many			Immune cell enriched	Detected in single	138	plasmacytoid DC: 126.7	Lineage enriched	Detected in single	138	dendritic cells: 126.7	Cell line enhanced	Detected in single		HSkMC: 1.5	Not detected	Not detected			Low region specificity	Detected in many
COAD/READ	CBX7		ENSG00000100307	Chromobox 7	O95931	22	39120167-39152680	Predicted intracellular proteins	Transcription, Transcription regulation	Chromatin regulator, Repressor		Evidence at protein level	Evidence at protein level	Evidence at protein level	Evidence at protein level	Low tissue specificity	Detected in all			Cell type enhanced	Detected in all		Cardiomyocytes: 74.6	Low cancer specificity	Detected in all			Low region specificity	Detected in all			Low immune cell specificity	Detected in many			Low lineage specificity	Detected in many			Cell line enhanced	Detected in many		HDLM-2: 37.2;U-266/70: 30.7	Low region specificity	Detected in all
COAD/READ	LMNTD2	C11orf35, MGC35138	ENSG00000185522	Lamin tail domain containing 2	Q8IXW0	11	554850-560738	Predicted intracellular proteins				Evidence at protein level	Evidence at transcript level	Evidence at protein level	Evidence at protein level	Tissue enhanced	Detected in many		liver: 24.0;testis: 28.2	Group enriched	Detected in many	7	Early spermatids: 59.7;Late spermatids: 96.4	Low cancer specificity	Detected in many			Low region specificity	Detected in some			Not detected in immune cells	Not detected			Not detected	Not detected			Cell line enhanced	Detected in some		HeLa: 5.6;hTERT-RPE1: 21.4	Not detected	Not detected			Not detected	Not detected
COAD/READ	CLK2		ENSG00000176444	CDC like kinase 2	P49760	1	155262868-155278491	Enzymes, Metabolic proteins, Predicted intracellular proteins		Kinase, Serine/threonine-protein kinase, Transferase, Tyrosine-protein kinase		Evidence at protein level	Evidence at protein level	Evidence at protein level	Evidence at protein level	Low tissue specificity	Detected in all			Low cell type specificity	Detected in many			Low cancer specificity	Detected in all			Low region specificity	Detected in all			Low immune cell specificity	Detected in many			Low lineage specificity	Detected in many			Low cell line specificity	Detected in all			Low region specificity	Detected in all			Low region specificity	Detected in all
COAD/READ	PABPC1L	C20orf119, dJ1069P2.3, ePAB, PABPC1L1	ENSG00000101104	Poly(A) binding protein cytoplasmic 1 like	Q4VXU2	20	44910060-44959035	Predicted intracellular proteins		RNA-binding		Evidence at protein level	Evidence at transcript level	Evidence at transcript level	Evidence at protein level	Low tissue specificity	Detected in many			Cell type enhanced	Detected in many		Alveolar cells type 2: 24.6;Collecting duct cells: 20.2	Low cancer specificity	Detected in all			Low region specificity	Detected in all			Not detected in immune cells	Not detected			Not detected	Not detected			Low cell line specificity	Detected in many			Not detected	Not detected			Not detected	Not detected
COAD/READ	H2BC5	H2B/b, H2BFB, HIST1H2BD	ENSG00000158373	H2B clustered histone 5	P58876	6	26158146-26171349	Predicted intracellular proteins		DNA-binding		Evidence at protein level	Evidence at protein level	Evidence at protein level	Evidence at protein level	Tissue enhanced	Detected in all		cervix: 151.7	Group enriched	Detected in some	4	Cardiomyocytes: 22.4;Syncytiotrophoblasts: 39.4	Low cancer specificity	Detected in all			Low region specificity	Detected in all			Low immune cell specificity	Detected in all			Low lineage specificity	Detected in all			Cell line enhanced	Detected in all		U-266/70: 117.9;U-266/84: 134.9	Not detected	Not detected			Low region specificity	Detected in all
COAD/READ	NFKB2	LYT-10, NF-kB2, p105, p49/p100, p52	ENSG00000077150	Nuclear factor kappa B subunit 2	Q00653	10	102394110-102402524	Cancer-related genes, Disease related genes, FDA approved drug targets, Human disease related genes, Predicted intracellular proteins, Transcription factors	Biological rhythms, Transcription, Transcription regulation	Activator, DNA-binding, Repressor	Cancer-related genes, Disease variant, FDA approved drug targets, Proto-oncogene	Evidence at protein level	Evidence at protein level	Evidence at protein level	Evidence at protein level	Low tissue specificity	Detected in all			Cell type enhanced	Detected in many		Langerhans cells: 122.9	Low cancer specificity	Detected in all			Low region specificity	Detected in all			Immune cell enhanced	Detected in many		neutrophil: 5.6	Low lineage specificity	Detected in many			Cell line enhanced	Detected in all		HDLM-2: 168.0;Karpas-707: 157.8	Low region specificity	Detected in all			Low region specificity	Detected in all
COAD/READ	PPP1R26	KIAA0649	ENSG00000196422	Protein phosphatase 1 regulatory subunit 26	Q5T8A7	9	135479079-135488893	Predicted intracellular proteins		Protein phosphatase inhibitor		Evidence at protein level	Evidence at protein level	Evidence at protein level	Evidence at protein level	Low tissue specificity	Detected in many			Low cell type specificity	Detected in many			Low cancer specificity	Detected in all			Low region specificity	Detected in all			Not detected in immune cells	Not detected			Not detected	Not detected			Cell line enhanced	Detected in many		HaCaT: 43.7	Low region specificity	Detected in all			Low region specificity	Detected in all
COAD/READ	SPARCL1	MAST9	ENSG00000152583	SPARC like 1	Q14515	4	87473335-87531061	Cancer-related genes, Plasma proteins, Predicted intracellular proteins, Predicted secreted proteins			Cancer-related genes	Evidence at protein level	Evidence at protein level	Evidence at protein level	Evidence at protein level	Low tissue specificity	Detected in many			Cell type enhanced	Detected in many		Adipocytes: 4430.9;Endothelial cells: 2372.1;Peritubular cells: 2523.5;Sertoli cells: 4674.1;Skeletal myocytes: 2379.0;Smooth muscle cells: 2781.9	Cancer enhanced	Detected in all		glioma: 528.6	Low region specificity	Detected in all			Not detected in immune cells	Not detected			Not detected	Not detected			Group enriched	Detected in some	6	AF22: 24.9;SuSa: 31.4;U-266/70: 9.1	Low region specificity	Detected in all			Low region specificity	Detected in all
COAD/READ	PLEC	EBS1, PCN, PLEC1, PLTN	ENSG00000178209	Plectin	Q15149	8	143915153-143976734	Cancer-related genes, Disease related genes, Human disease related genes, Plasma proteins, Predicted intracellular proteins		Actin-binding	Cancer-related genes, Disease variant, Epidermolysis bullosa, Limb-girdle muscular dystrophy	Evidence at protein level	Evidence at protein level	Evidence at protein level	Evidence at protein level	Tissue enhanced	Detected in all		skeletal muscle: 256.5	Cell type enhanced	Detected in many		Distal enterocytes: 257.8	Low cancer specificity	Detected in all			Low region specificity	Detected in all			Low immune cell specificity	Detected in many			Low lineage specificity	Detected in many			Cell line enhanced	Detected in all		PC-3: 384.8	Low region specificity	Detected in all			Low region specificity	Detected in all
COAD/READ	EPHB4	HTK, Tyro11	ENSG00000196411	EPH receptor B4	P54760	7	100802565-100827523	Cancer-related genes, Disease related genes, Enzymes, Human disease related genes, Metabolic proteins, Plasma proteins, Potential drug targets, Predicted intracellular proteins, Predicted membrane proteins, Transporters	Angiogenesis	Developmental protein, Kinase, Receptor, Transferase, Tyrosine-protein kinase	Cancer-related genes, Disease variant	Evidence at protein level	Evidence at transcript level	Evidence at protein level	Evidence at protein level	Low tissue specificity	Detected in many			Cell type enhanced	Detected in many		Cytotrophoblasts: 68.5;Hepatic stellate cells: 113.2;Syncytiotrophoblasts: 206.5	Low cancer specificity	Detected in all			Low region specificity	Detected in all			Immune cell enhanced	Detected in some		classical monocyte: 2.0;neutrophil: 4.3	Low lineage specificity	Detected in many			Low cell line specificity	Detected in many			Low region specificity	Detected in all			Low region specificity	Detected in many
COAD/READ	ENDOV	FLJ35220	ENSG00000173818	Endonuclease V	Q8N8Q3	17	80415165-80438086	Predicted intracellular proteins		DNA-binding, Endonuclease, Hydrolase, Nuclease, RNA-binding		Evidence at protein level	Evidence at transcript level	Evidence at protein level	Evidence at protein level	Low tissue specificity	Detected in all			Low cell type specificity	Detected in all			Low cancer specificity	Detected in all			Low region specificity	Detected in all			Low immune cell specificity	Detected in all			Low lineage specificity	Detected in all			Low cell line specificity	Detected in many			Low region specificity	Detected in all			Low region specificity	Detected in all
COAD/READ	EPS8L1	DRC3, FLJ20258, MGC23164, MGC4642	ENSG00000131037	EPS8 like 1	Q8TE68	19	55072020-55087923	Predicted intracellular proteins				Evidence at protein level	Evidence at protein level	Evidence at protein level	Evidence at protein level	Tissue enhanced	Detected in many		esophagus: 124.3;skin 1: 59.7	Cell type enhanced	Detected in many		Distal enterocytes: 104.1;Gastric mucus-secreting cells: 108.1;Paneth cells: 110.2;Syncytiotrophoblasts: 428.0;Urothelial cells: 189.4	Low cancer specificity	Detected in many			Not detected	Not detected			Immune cell enhanced	Detected in some		eosinophil: 2.3	Low lineage specificity	Detected in many			Cell line enhanced	Detected in many		A-431: 17.6;BEWO: 58.8;SK-BR-3: 19.6;T-47d: 28.9	Low region specificity	Detected in all			Low region specificity	Detected in all
COAD/READ	TNFRSF25	APO-3, DDR3, DR3, LARD, TNFRSF12, TR3, TRAMP, WSL-1, WSL-LR	ENSG00000215788	TNF receptor superfamily member 25	Q93038	1	6460786-6466175	Predicted membrane proteins, Predicted secreted proteins	Apoptosis	Receptor		Evidence at protein level	Evidence at transcript level	Evidence at protein level	Evidence at protein level	Tissue enhanced	Detected in many		lymphoid tissue: 44.0;pituitary gland: 29.9;skin 1: 25.3	Cell type enhanced	Detected in many		Distal enterocytes: 34.1;Excitatory neurons: 37.5;T-cells: 41.4	Low cancer specificity	Detected in all			Low region specificity	Detected in all			Group enriched	Detected in many	5	MAIT T-cell: 5.6;memory CD4 T-cell: 4.4;memory CD8 T-cell: 2.2;naive CD4 T-cell: 4.4;T-reg: 7.9	Lineage enriched	Detected in many	7	T-cells: 7.9	Cell line enhanced	Detected in many		HDLM-2: 20.5;RPMI-8226: 25.7	Group enriched	Detected in some	6	amygdala: 1.2;cerebral cortex: 1.4;hippocampal formation: 2.0	Not detected	Not detected
COAD/READ	PCGF2	MEL-18, RNF110, ZNF144	ENSG00000277258	Polycomb group ring finger 2	P35227	17	38733898-38749817	Disease related genes, Predicted intracellular proteins	Transcription, Transcription regulation	DNA-binding, Repressor	Disease variant, Mental retardation	Evidence at protein level	Evidence at protein level	Evidence at protein level	Evidence at protein level	Low tissue specificity	Detected in many			Low cell type specificity	Detected in many			Low cancer specificity	Detected in all			Low region specificity	Detected in all			Not detected in immune cells	Not detected			Not detected	Not detected			Low cell line specificity	Detected in many			Low region specificity	Detected in all			Low region specificity	Detected in all
COAD/READ	SHC2	SCK, SHCB, SLI	ENSG00000129946	SHC adaptor protein 2	P98077	19	416583-460996	Predicted intracellular proteins, RAS pathway related proteins				Evidence at protein level	Evidence at protein level	Evidence at protein level	Evidence at protein level	Tissue enhanced	Detected in many		pancreas: 109.8	Cell type enhanced	Detected in many		Adipocytes: 44.8;Hepatic stellate cells: 45.3;Hepatocytes: 56.7;Horizontal cells: 48.8;Oligodendrocyte precursor cells: 49.8	Low cancer specificity	Detected in all			Low region specificity	Detected in all			Not detected in immune cells	Not detected			Not detected	Not detected			Cell line enhanced	Detected in some		EFO-21: 4.9;HHSteC: 5.6;SCLC-21H: 12.6;SH-SY5Y: 11.4
COAD/READ	TNNT1	ANM, FLJ98147, MGC104241, NEM5, STNT, TNT, TNTS	ENSG00000105048	Troponin T1, slow skeletal type	P13805	19	55132698-55149206	Disease related genes, Human disease related genes, Predicted intracellular proteins		Muscle protein	Nemaline myopathy	Evidence at protein level	Evidence at protein level	Evidence at protein level	Evidence at protein level	Group enriched	Detected in many	29	skeletal muscle: 21567.3;tongue: 13372.6	Cell type enhanced	Detected in many		Basal keratinocytes: 61.2;Basal squamous epithelial cells: 47.8;Cardiomyocytes: 51.5;Skeletal myocytes: 192.0	Low cancer specificity	Detected in all			Low region specificity	Detected in all			Immune cell enriched	Detected in many	5	eosinophil: 211.5	Lineage enriched	Detected in many	5	granulocytes: 211.5	Cell line enhanced	Detected in many		HMC-1: 829.4;RH-30: 638.8	Region enriched	Detected in many	5	thalamus: 125.0	Region enhanced	Detected in all
COAD/READ	PPP1R18	KIAA1949, phostensin	ENSG00000146112	Protein phosphatase 1 regulatory subunit 18	Q6NYC8	6	30676389-30687895	Predicted intracellular proteins		Actin-binding		Evidence at protein level	Evidence at protein level	Evidence at protein level	Evidence at protein level	Low tissue specificity	Detected in all			Cell type enhanced	Detected in many		Hofbauer cells: 208.4;Kupffer cells: 164.4;Langerhans cells: 179.3;monocytes: 212.8;NK-cells: 332.7	Low cancer specificity	Detected in all			Low region specificity	Detected in all			Group enriched	Detected in all	4	eosinophil: 215.8;neutrophil: 169.6	Lineage enriched	Detected in all	5	granulocytes: 215.8	Low cell line specificity	Detected in all			Low region specificity	Detected in all			Low region specificity	Detected in all
COAD/READ	FASTK	FAST	ENSG00000164896	Fas activated serine/threonine kinase	Q14296	7	151076593-151080866	Enzymes, Metabolic proteins, Predicted intracellular proteins	Apoptosis	Kinase, RNA-binding, Serine/threonine-protein kinase, Transferase		Evidence at protein level	Evidence at protein level	Evidence at protein level	Evidence at protein level	Low tissue specificity	Detected in all			Low cell type specificity	Detected in many			Low cancer specificity	Detected in all			Low region specificity	Detected in all			Low immune cell specificity	Detected in all			Low lineage specificity	Detected in all			Low cell line specificity	Detected in all			Low region specificity	Detected in all			Low region specificity	Detected in all
COAD/READ	SNAI1	SLUGH2, SNA, SNAH, SNAIL, SNAIL1	ENSG00000124216	Snail family transcriptional repressor 1	O95863	20	49982980-49988886	Predicted intracellular proteins, Transcription factors		Developmental protein, DNA-binding		Evidence at protein level	Evidence at protein level	Evidence at protein level	Evidence at protein level	Tissue enhanced	Detected in many		adipose tissue: 30.3	Cell type enhanced	Detected in many		Adipocytes: 191.3;Endothelial cells: 54.4;Extravillous trophoblasts: 79.9	Low cancer specificity	Detected in all			Low region specificity	Detected in all			Immune cell enhanced	Detected in single		plasmacytoid DC: 1.2	Lineage enriched	Detected in single	6	dendritic cells: 1.2	Cell line enhanced	Detected in many		SiHa: 28.1;TIME: 39.3;WM-115: 25.1	Not detected	Not detected			Region enriched	Detected in single
COAD/READ	DNAJB12	DJ10, FLJ20027	ENSG00000148719	DnaJ heat shock protein family (Hsp40) member B12	Q9NXW2	10	72332830-72355149	Predicted membrane proteins, Transporters	Host-virus interaction	Chaperone		Evidence at protein level	Evidence at protein level	Evidence at protein level	Evidence at protein level	Low tissue specificity	Detected in all			Cell type enhanced	Detected in all		Late spermatids: 235.7	Low cancer specificity	Detected in all			Low region specificity	Detected in all			Low immune cell specificity	Detected in all			Low lineage specificity	Detected in all			Low cell line specificity	Detected in all			Low region specificity	Detected in all			Low region specificity	Detected in all
COAD/READ	HYI	HT036	ENSG00000178922	Hydroxypyruvate isomerase (putative)	Q5T013	1	43450989-43453989	Enzymes, Metabolic proteins, Predicted intracellular proteins		Isomerase		Evidence at protein level	Evidence at protein level	Evidence at protein level	Evidence at protein level	Low tissue specificity	Detected in all			Cell type enhanced	Detected in many		Proximal enterocytes: 232.5	Low cancer specificity	Detected in all			Low region specificity	Detected in all			Immune cell enhanced	Detected in many		plasmacytoid DC: 29.9	Low lineage specificity	Detected in all			Cell line enhanced	Detected in many		CAPAN-2: 97.7;HUVEC TERT2: 106.7;U-251 MG: 99.2;WM-115: 105.5					Low region specificity	Detected in all
COAD/READ	ADAMTSL2	KIAA0605	ENSG00000197859	ADAMTS like 2	Q86TH1	9	133532164-133575519	Disease related genes, Human disease related genes, Plasma proteins, Predicted intracellular proteins, Predicted secreted proteins			Disease variant, Dwarfism	Evidence at protein level	Evidence at transcript level	Evidence at protein level	Evidence at protein level	Tissue enhanced	Detected in many		heart muscle: 73.2;liver: 35.8	Cell type enhanced	Detected in some		Distal tubular cells: 5.9;Endothelial cells: 5.7;Fibroblasts: 8.5;Microglial cells: 12.2;Sertoli cells: 6.6	Low cancer specificity	Detected in all			Low region specificity	Detected in all			Not detected in immune cells	Not detected			Not detected	Not detected			Cell line enhanced	Detected in some		Hep G2: 7.4;RPMI-8226: 10.1;SH-SY5Y: 30.1	Low region specificity	Detected in many			Low region specificity	Detected in all
COAD/READ	MFNG		ENSG00000100060	MFNG O-fucosylpeptide 3-beta-N-acetylglucosaminyltransferase	O00587	22	37469063-37486393	Enzymes, Plasma proteins, Predicted intracellular proteins		Developmental protein, Glycosyltransferase, Transferase		Evidence at protein level	Evidence at protein level	Evidence at protein level	Evidence at protein level	Tissue enhanced	Detected in many		lymphoid tissue: 69.1	Cell type enhanced	Detected in many		Adipocytes: 51.4;dendritic cells: 54.6;Endothelial cells: 37.1;Hepatic stellate cells: 53.2;Kupffer cells: 45.8;monocytes: 40.6;NK-cells: 72.1;T-cells: 51.0	Low cancer specificity	Detected in all			Low region specificity	Detected in all			Low immune cell specificity	Detected in all			Low lineage specificity	Detected in all			Cell line enhanced	Detected in many		Daudi: 174.6;HEL: 143.4;HL-60: 220.9;HMC-1: 266.9;HUVEC TERT2: 232.9;TIME: 134.7;U-698: 166.8;U-937: 201.1	Low region specificity	Detected in all			Low region specificity	Detected in many
COAD/READ	TFPT	amida, FB1, INO80F	ENSG00000105619	TCF3 fusion partner	P0C1Z6	19	54107020-54115657	Disease related genes, Predicted intracellular proteins	Apoptosis, DNA damage, DNA recombination, DNA repair, Transcription, Transcription regulation		Proto-oncogene	Evidence at protein level	Evidence at protein level	Evidence at protein level	Evidence at protein level	Low tissue specificity	Detected in all			Cell type enhanced	Detected in many		Hofbauer cells: 135.7	Low cancer specificity	Detected in all			Low region specificity	Detected in all			Low immune cell specificity	Detected in all			Low lineage specificity	Detected in all			Low cell line specificity	Detected in all			Low region specificity	Detected in all			Low region specificity	Detected in all
COAD/READ	ZNF385A	DKFZp586G1122, Hzf, ZFP385, ZNF385	ENSG00000161642	Zinc finger protein 385A	Q96PM9	12	54369133-54391298	Predicted intracellular proteins	DNA damage, Transcription, Transcription regulation, Translation regulation	DNA-binding, RNA-binding		Evidence at protein level	Evidence at protein level	Evidence at protein level	Evidence at protein level	Tissue enhanced	Detected in all		brain: 159.3;retina: 250.6;skin 1: 159.8	Cell type enhanced	Detected in many		Bipolar cells: 212.8;Cone photoreceptor cells: 171.0;Horizontal cells: 144.7;Muller glia cells: 142.6;Rod photoreceptor cells: 209.7;Syncytiotrophoblasts: 108.9	Low cancer specificity	Detected in all			Low region specificity	Detected in all			Group enriched	Detected in many	10	classical monocyte: 29.2;intermediate monocyte: 32.8;myeloid DC: 31.9;non-classical monocyte: 25.7	Group enriched	Detected in many	11	dendritic cells: 31.9;monocytes: 32.8	Cell line enhanced	Detected in many		HaCaT: 89.5;HBEC3-KT: 85.7;HEL: 109.5;hTCEpi: 94.8	Low region specificity	Detected in all			Low region specificity	Detected in all
COAD/READ	ADAP1	CENTA1, GCS1L	ENSG00000105963	ArfGAP with dual PH domains 1	O75689	7	897900-955407	Predicted intracellular proteins		GTPase activation		Evidence at protein level	Evidence at protein level	Evidence at protein level	Evidence at protein level	Tissue enhanced	Detected in many		brain: 85.9;intestine: 43.2	Cell type enhanced	Detected in many		Distal enterocytes: 97.7;Intestinal goblet cells: 42.5;Oligodendrocytes: 43.6;Paneth cells: 64.4;Proximal enterocytes: 48.5;Undifferentiated cells: 50.6	Cancer enhanced	Detected in all		colorectal cancer: 15.1	Low region specificity	Detected in all			Low immune cell specificity	Detected in many			Low lineage specificity	Detected in all			Cell line enhanced	Detected in many		A-431: 108.1;CAPAN-2: 74.1;HMC-1: 71.0;OE19: 191.5;THP-1: 122.6	Low region specificity	Detected in all			Low region specificity	Detected in all
COAD/READ	ABHD8	FLJ11743, MGC14280, MGC2512	ENSG00000127220	Abhydrolase domain containing 8	Q96I13	19	17292131-17310236	Predicted intracellular proteins		Hydrolase		Evidence at protein level	Evidence at protein level	Evidence at protein level	Evidence at protein level	Tissue enhanced	Detected in all		brain: 57.8	Cell type enhanced	Detected in many		Early spermatids: 146.2;Horizontal cells: 72.3;Late spermatids: 314.2	Low cancer specificity	Detected in all			Low region specificity	Detected in all			Low immune cell specificity	Detected in many			Low lineage specificity	Detected in many			Cell line enhanced	Detected in many		PC-3: 53.9;U-266/70: 40.6	Low region specificity	Detected in all			Low region specificity	Detected in all
COAD/READ	MOGS	CWH41, DER7, GCS1	ENSG00000115275	Mannosyl-oligosaccharide glucosidase	Q13724	2	74461057-74465410	Disease related genes, Enzymes, Human disease related genes, Metabolic proteins, Potential drug targets, Predicted intracellular proteins, Predicted membrane proteins		Glycosidase, Hydrolase	Disease variant	Evidence at protein level	Evidence at protein level	Evidence at protein level	Evidence at protein level	Low tissue specificity	Detected in all			Cell type enhanced	Detected in all		Late spermatids: 222.0	Low cancer specificity	Detected in all			Low region specificity	Detected in all			Low immune cell specificity	Detected in many			Low lineage specificity	Detected in all			Low cell line specificity	Detected in all			Low region specificity	Detected in all			Low region specificity	Detected in all
COAD/READ	PTPN6	HCP, HCPH, PTP-1C, SHP-1, SHP1	ENSG00000111679	Protein tyrosine phosphatase non-receptor type 6	P29350	12	6946468-6961316	Enzymes, Metabolic proteins, Plasma proteins, Predicted intracellular proteins		Hydrolase, Protein phosphatase		Evidence at protein level	Evidence at protein level	Evidence at protein level	Evidence at protein level	Tissue enhanced	Detected in many		bone marrow: 131.8;lymphoid tissue: 153.5	Cell type enhanced	Detected in many		B-cells: 214.6;granulocytes: 137.3;Hofbauer cells: 191.6;Kupffer cells: 146.5;Langerhans cells: 118.2;Macrophages: 152.1;NK-cells: 154.5	Low cancer specificity	Detected in all			Low region specificity	Detected in all			Low immune cell specificity	Detected in all			Low lineage specificity	Detected in all			Cell line enhanced	Detected in many		HEL: 170.9;HL-60: 154.3;HMC-1: 648.7;THP-1: 259.8	Low region specificity	Detected in all			Low region specificity	Detected in all
COAD/READ	GAL3ST4	FLJ12116	ENSG00000197093	Galactose-3-O-sulfotransferase 4	Q96RP7	7	100159244-100168617	Metabolic proteins, Predicted membrane proteins		Transferase		Evidence at protein level	Evidence at protein level	Evidence at protein level	Evidence at protein level	Tissue enhanced	Detected in many		skin 1: 27.7	Cell type enhanced	Detected in many		Hofbauer cells: 37.2;Microglial cells: 23.4;Oligodendrocyte precursor cells: 24.6	Low cancer specificity	Detected in all			Low region specificity	Detected in all			Group enriched	Detected in some	5	memory CD4 T-cell: 4.5;naive CD4 T-cell: 15.0;naive CD8 T-cell: 4.6;plasmacytoid DC: 4.7	Group enriched	Detected in many	29	dendritic cells: 4.7;T-cells: 15.0	Cell line enhanced	Detected in many		WM-115: 43.3	Low region specificity	Detected in all			Low region specificity	Detected in all
COAD/READ	TMEM185B	FAM11B, FLJ20979	ENSG00000226479	Transmembrane protein 185B	Q9H7F4	2	120217479-120223400	Predicted membrane proteins				Evidence at protein level	Evidence at transcript level	Evidence at protein level	Evidence at protein level	Low tissue specificity	Detected in all			Cell type enhanced	Detected in many		Basal prostatic cells: 36.0	Low cancer specificity	Detected in all			Low region specificity	Detected in all			Low immune cell specificity	Detected in some			Low lineage specificity	Detected in many			Low cell line specificity	Detected in many			Low region specificity	Detected in all			Low region specificity	Detected in all
COAD/READ	COQ10A	FLJ32452	ENSG00000135469	Coenzyme Q10A	Q96MF6	12	56266890-56270966	Predicted intracellular proteins				Evidence at protein level	Evidence at transcript level	Evidence at transcript level	Evidence at protein level	Group enriched	Detected in all	8	heart muscle: 166.3;skeletal muscle: 280.7;tongue: 387.5	Cell type enhanced	Detected in many		Cardiomyocytes: 120.5;Distal tubular cells: 52.8	Low cancer specificity	Detected in all			Low region specificity	Detected in all			Low immune cell specificity	Detected in many			Low lineage specificity	Detected in all			Low cell line specificity	Detected in all			Low region specificity	Detected in all			Low region specificity	Detected in all
COAD/READ	SMARCD3	BAF60C, CRACD3, Rsc6p	ENSG00000082014	SWI/SNF related, matrix associated, actin dependent regulator of chromatin, subfamily d, member 3	Q6STE5	7	151238764-151277896	Metabolic proteins, Predicted intracellular proteins	Neurogenesis, Transcription, Transcription regulation	Chromatin regulator		Evidence at protein level	Evidence at protein level	Evidence at protein level	Evidence at protein level	Tissue enhanced	Detected in all		brain: 126.4;skeletal muscle: 129.0	Cell type enhanced	Detected in many		Cardiomyocytes: 67.5;Peritubular cells: 88.4;Sertoli cells: 65.7	Cancer enhanced	Detected in all		glioma: 28.4	Low region specificity	Detected in all			Immune cell enhanced	Detected in some		classical monocyte: 5.5	Group enriched	Detected in many	6	dendritic cells: 1.6;granulocytes: 1.9;monocytes: 5.5	Cell line enhanced	Detected in many		AN3-CA: 69.3	Low region specificity	Detected in all			Low region specificity	Detected in all
COAD/READ	UBTD1	FLJ11807	ENSG00000165886	Ubiquitin domain containing 1	Q9HAC8	10	97498924-97571206	Predicted intracellular proteins				Evidence at protein level	Evidence at transcript level	Evidence at protein level	Evidence at protein level	Low tissue specificity	Detected in all			Cell type enhanced	Detected in many		Early spermatids: 53.5	Low cancer specificity	Detected in all			Low region specificity	Detected in all			Immune cell enhanced	Detected in some		eosinophil: 6.4;neutrophil: 6.6	Low lineage specificity	Detected in many			Low cell line specificity	Detected in many			Low region specificity	Detected in all			Low region specificity	Detected in all
COAD/READ	TLN1	ILWEQ, TLN	ENSG00000137076	Talin 1	Q9Y490	9	35696948-35732195	Plasma proteins, Predicted intracellular proteins	Host-virus interaction			Evidence at protein level	Evidence at protein level	Evidence at protein level	Evidence at protein level	Low tissue specificity	Detected in all			Cell type enhanced	Detected in all		Macrophages: 323.4	Low cancer specificity	Detected in all			Low region specificity	Detected in all			Low immune cell specificity	Detected in all			Low lineage specificity	Detected in all			Low cell line specificity	Detected in all			Low region specificity	Detected in all			Low region specificity	Detected in all
COAD/READ	NEXN	NELIN, nexilin	ENSG00000162614	Nexilin F-actin binding protein	Q0ZGT2	1	77888513-77943895	Disease related genes, Human disease related genes, Predicted intracellular proteins		Actin-binding	Cardiomyopathy, Disease variant	Evidence at protein level	Evidence at protein level	Evidence at protein level	Evidence at protein level	Group enriched	Detected in many	6	heart muscle: 404.8;skeletal muscle: 676.9;tongue: 548.9	Cell type enriched	Detected in many	6	Cardiomyocytes: 2329.6	Low cancer specificity	Detected in many			Low region specificity	Detected in all			Low immune cell specificity	Detected in some			Low lineage specificity	Detected in many			Cell line enhanced	Detected in many		BJ: 152.2;LHCN-M2: 135.1;RH-30: 108.5	Region enhanced	Detected in all		basal ganglia: 40.4	Group enriched	Detected in all
COAD/READ	RGCC	bA157L14.2, C13orf15, RGC-32, RGC32	ENSG00000102760	Regulator of cell cycle	Q9H4X1	13	41457550-41470871	Predicted intracellular proteins	Cell cycle			Evidence at protein level	Evidence at protein level	Evidence at protein level	Evidence at protein level	Tissue enhanced	Detected in all		bone marrow: 415.4;lung: 694.9	Cell type enhanced	Detected in many		Adipocytes: 1286.2;Basal prostatic cells: 676.2;Langerhans cells: 590.1;Prostatic glandular cells: 1415.5;T-cells: 532.4	Low cancer specificity	Detected in all			Low region specificity	Detected in all			Immune cell enhanced	Detected in many		naive CD4 T-cell: 159.9;T-reg: 90.9	Lineage enriched	Detected in many	15	T-cells: 159.9	Cell line enhanced	Detected in many		ASC TERT1: 57.5;BJ hTERT+: 316.0;Daudi: 105.1;U-698: 111.9	Low region specificity	Detected in all			Low region specificity	Detected in all
COAD/READ	ADAP2	CENTA2	ENSG00000184060	ArfGAP with dual PH domains 2	Q9NPF8	17	30906344-30959322	Predicted intracellular proteins		GTPase activation		Evidence at protein level	Evidence at transcript level	Evidence at protein level	Evidence at protein level	Low tissue specificity	Detected in all			Cell type enhanced	Detected in many		Extravillous trophoblasts: 86.2;Hofbauer cells: 195.8;Kupffer cells: 186.8;Macrophages: 97.2;monocytes: 88.2	Low cancer specificity	Detected in all			Low region specificity	Detected in all			Group enriched	Detected in many	9	classical monocyte: 22.4;intermediate monocyte: 34.3;myeloid DC: 12.6;non-classical monocyte: 43.5	Group enriched	Detected in many	9	dendritic cells: 12.6;monocytes: 43.5	Cell line enhanced	Detected in some		EFO-21: 7.0;HAP1: 17.6;HEK 293: 11.0;RPMI-8226: 22.9	Low region specificity	Detected in all			Low region specificity	Detected in all
COAD/READ	CRTC2	TORC2	ENSG00000160741	CREB regulated transcription coactivator 2	Q53ET0	1	153947669-153958615	Predicted intracellular proteins	Host-virus interaction, Transcription, Transcription regulation	Activator		Evidence at protein level	Evidence at protein level	Evidence at protein level	Evidence at protein level	Low tissue specificity	Detected in all			Low cell type specificity	Detected in all			Low cancer specificity	Detected in all			Low region specificity	Detected in all			Low immune cell specificity	Detected in all			Low lineage specificity	Detected in all			Low cell line specificity	Detected in all			Low region specificity	Detected in all			Low region specificity	Detected in all
COAD/READ	FES	FPS	ENSG00000182511	FES proto-oncogene, tyrosine kinase	P07332	15	90883695-90895776	Cancer-related genes, Disease related genes, Enzymes, Metabolic proteins, Potential drug targets, Predicted intracellular proteins		Kinase, Transferase, Tyrosine-protein kinase	Cancer-related genes, Proto-oncogene, Tumor suppressor	Evidence at protein level	Evidence at protein level	Evidence at protein level	Evidence at protein level	Tissue enhanced	Detected in all		bone marrow: 83.4;lymphoid tissue: 110.9	Cell type enhanced	Detected in many		Adipocytes: 46.8;Hofbauer cells: 48.7;Kupffer cells: 92.3;Macrophages: 51.9;monocytes: 57.8	Low cancer specificity	Detected in all			Low region specificity	Detected in all			Immune cell enhanced	Detected in many		eosinophil: 315.8	Group enriched	Detected in many	4	dendritic cells: 162.6;granulocytes: 315.8;monocytes: 151.7	Cell line enhanced	Detected in many		HEL: 63.5;HL-60: 56.9;HMC-1: 116.6;NB-4: 76.1;THP-1: 110.8;U-937: 48.0	Low region specificity	Detected in all			Low region specificity	Detected in many
COAD/READ	FLOT1		ENSG00000137312	Flotillin 1	O75955	6	30727709-30742732	Plasma proteins, Predicted intracellular proteins, Transporters				Evidence at protein level	Evidence at protein level	Evidence at protein level	Evidence at protein level	Low tissue specificity	Detected in all			Low cell type specificity	Detected in all			Low cancer specificity	Detected in all			Low region specificity	Detected in all			Immune cell enhanced	Detected in all		neutrophil: 314.3	Low lineage specificity	Detected in all			Cell line enhanced	Detected in all		GAMG: 423.3;hTERT-RPE1: 242.7	Low region specificity	Detected in all			Low region specificity	Detected in all
COAD/READ	NFATC4	NFAT3	ENSG00000100968	Nuclear factor of activated T cells 4	Q14934	14	24365673-24379604	Predicted intracellular proteins, Transcription factors	Differentiation, Transcription, Transcription regulation	Activator, Developmental protein, DNA-binding		Evidence at protein level	Evidence at protein level	Evidence at protein level	Evidence at protein level	Low tissue specificity	Detected in many			Cell type enhanced	Detected in many		Astrocytes: 58.8;Endometrial stromal cells: 28.3;Fibroblasts: 22.8;Sertoli cells: 26.3;Smooth muscle cells: 27.1	Low cancer specificity	Detected in all			Low region specificity	Detected in all			Not detected in immune cells	Not detected			Not detected	Not detected			Cell line enhanced	Detected in many		ASC TERT1: 36.8;BJ hTERT+: 49.5;hTERT-RPE1: 42.5	Low region specificity	Detected in single			Low region specificity	Detected in all
COAD/READ	DNAJC17	FLJ10634	ENSG00000104129	DnaJ heat shock protein family (Hsp40) member C17	Q9NVM6	15	40765161-40807478	Predicted intracellular proteins	Transcription, Transcription regulation	Chaperone, RNA-binding		Evidence at protein level	Evidence at transcript level	Evidence at protein level	Evidence at protein level	Low tissue specificity	Detected in all			Low cell type specificity	Detected in many			Low cancer specificity	Detected in all			Low region specificity	Detected in all			Low immune cell specificity	Detected in all			Low lineage specificity	Detected in all			Low cell line specificity	Detected in all			Low region specificity	Detected in all			Low region specificity	Detected in all
COAD/READ	HSD3B7	C(27)-3BETA-HSD, SDR11E3	ENSG00000099377	Hydroxy-delta-5-steroid dehydrogenase, 3 beta- and steroid delta-isomerase 7	Q9H2F3	16	30985207-30989147	Disease related genes, Enzymes, Human disease related genes, Metabolic proteins, Potential drug targets, Predicted intracellular proteins, Predicted membrane proteins	Steroidogenesis	Oxidoreductase	Disease variant, Intrahepatic cholestasis	Evidence at protein level	Evidence at protein level	Evidence at protein level	Evidence at protein level	Tissue enriched	Detected in all	5	liver: 136.5	Cell type enhanced	Detected in many		Ductal cells: 42.5;Hepatocytes: 68.9;Hofbauer cells: 53.9;Proximal enterocytes: 45.3;Proximal tubular cells: 46.7	Low cancer specificity	Detected in all			Low region specificity	Detected in all			Group enriched	Detected in some	27	basophil: 61.8;eosinophil: 27.3	Lineage enriched	Detected in many	38	granulocytes: 61.8	Cell line enhanced	Detected in many		HDLM-2: 91.0;Hep G2: 66.2;HMC-1: 98.1;U-2197: 96.1	Low region specificity	Detected in all			Low region specificity	Detected in all
COAD/READ	STK25	SOK1, YSK1	ENSG00000115694	Serine/threonine kinase 25	O00506	2	241492670-241509730	Enzymes, Metabolic proteins, Plasma proteins, Predicted intracellular proteins		Kinase, Serine/threonine-protein kinase, Transferase		Evidence at protein level	Evidence at transcript level	Evidence at protein level	Evidence at protein level	Group enriched	Detected in all	5	skeletal muscle: 489.9;tongue: 213.8	Low cell type specificity	Detected in all			Low cancer specificity	Detected in all			Low region specificity	Detected in all			Low immune cell specificity	Detected in all			Low lineage specificity	Detected in all			Low cell line specificity	Detected in all			Low region specificity	Detected in all			Low region specificity	Detected in all
COAD/READ	GPSM1	AGS3, DKFZP727I051	ENSG00000160360	G protein signaling modulator 1	Q86YR5	9	136327476-136359605	Predicted intracellular proteins	Differentiation, Neurogenesis	Developmental protein		Evidence at protein level	Evidence at protein level	Evidence at protein level	Evidence at protein level	Low tissue specificity	Detected in many			Cell type enhanced	Detected in many		Astrocytes: 26.1;Bipolar cells: 37.2;Cone photoreceptor cells: 22.9;Muller glia cells: 36.0;Rod photoreceptor cells: 43.0	Low cancer specificity	Detected in all			Low region specificity	Detected in all			Not detected in immune cells	Not detected			Not detected	Not detected			Cell line enhanced	Detected in many		REH: 82.3	Low region specificity	Detected in all			Low region specificity	Detected in all
COAD/READ	RAB3IL1	GRAB	ENSG00000167994	RAB3A interacting protein like 1	Q8TBN0	11	61897301-61920269	Predicted intracellular proteins	Protein transport, Transport	Guanine-nucleotide releasing factor		Evidence at protein level	Evidence at protein level	Evidence at protein level	Evidence at protein level	Low tissue specificity	Detected in all			Cell type enhanced	Detected in many		Early spermatids: 110.9;Hofbauer cells: 65.3;Late spermatids: 133.8;Leydig cells: 56.2;Peritubular cells: 45.1;Theca cells: 47.6	Low cancer specificity	Detected in all			Low region specificity	Detected in all			Not detected in immune cells	Not detected			Not detected	Not detected			Cell line enhanced	Detected in many		GAMG: 36.9;HHSteC: 36.9;K-562: 34.4;RPMI-8226: 44.3;U-2197: 56.5	Low region specificity	Detected in all			Low region specificity	Detected in all
COAD/READ	PHF21A	BHC80, BM-006, KIAA1696	ENSG00000135365	PHD finger protein 21A	Q96BD5	11	45929319-46121454	Disease related genes, Human disease related genes, Predicted intracellular proteins	Transcription, Transcription regulation	Chromatin regulator, DNA-binding, Repressor	Disease variant, Epilepsy, Mental retardation	Evidence at protein level	Evidence at protein level	Evidence at protein level	Evidence at protein level	Low tissue specificity	Detected in all			Group enriched	Detected in all	4	Astrocytes: 172.4;Excitatory neurons: 171.0;Inhibitory neurons: 140.0;Microglial cells: 138.7;Oligodendrocyte precursor cells: 250.3;Oligodendrocytes: 231.3	Low cancer specificity	Detected in all			Low region specificity	Detected in all			Group enriched	Detected in all	4	basophil: 34.9;neutrophil: 31.3	Lineage enriched	Detected in all	4	granulocytes: 34.9	Low cell line specificity	Detected in all			Low region specificity	Detected in all			Low region specificity	Detected in all
COAD/READ	GBGT1	A3GALNT, FS, MGC44848, UDP-GalNAc	ENSG00000148288	Globoside alpha-1,3-N-acetylgalactosaminyltransferase 1 (FORS blood group)	Q8N5D6	9	133152948-133163933	Metabolic proteins, Predicted intracellular proteins		Glycosyltransferase, Transferase		Evidence at protein level	Evidence at protein level	Evidence at transcript level	Evidence at protein level	Low tissue specificity	Detected in all			Cell type enhanced	Detected in many		Erythroid cells: 16.4;Hofbauer cells: 21.3;Kupffer cells: 31.9;Macrophages: 22.0	Low cancer specificity	Detected in all			Low region specificity	Detected in all			Low immune cell specificity	Detected in many			Low lineage specificity	Detected in many			Cell line enhanced	Detected in many		HEL: 64.1;HMC-1: 57.1;HUVEC TERT2: 24.0;NB-4: 29.0	Low region specificity	Detected in many			Low region specificity	Detected in all
COAD/READ	CAVIN1	cavin-1, CGL4, PTRF	ENSG00000177469	Caveolae associated protein 1	Q6NZI2	17	42402449-42423256	Disease related genes, Human disease related genes, Plasma proteins, Predicted intracellular proteins	Transcription, Transcription regulation, Transcription termination	RNA-binding, rRNA-binding	Congenital generalized lipodystrophy, Diabetes mellitus	Evidence at protein level	Evidence at protein level	Evidence at protein level	Evidence at protein level	Low tissue specificity	Detected in all			Cell type enhanced	Detected in many		Adipocytes: 575.1;Alveolar cells type 1: 429.5;Breast myoepithelial cells: 154.9;Cytotrophoblasts: 159.8;Endothelial cells: 217.4;Smooth muscle cells: 211.7	Low cancer specificity	Detected in all			Low region specificity	Detected in all			Not detected in immune cells	Not detected			Not detected	Not detected			Cell line enhanced	Detected in many		BJ: 1105.9;fHDF/TERT166: 796.6;TIME: 920.9;U-138 MG: 912.0	Low region specificity	Detected in all			Low region specificity	Detected in all
COAD/READ	PLPPR2	LPPR2, PRG-4	ENSG00000105520	Phospholipid phosphatase related 2	Q96GM1	19	11355386-11365698	Enzymes, Metabolic proteins, Predicted membrane proteins		Hydrolase		Evidence at protein level	Evidence at protein level	Evidence at protein level	Evidence at protein level	Low tissue specificity	Detected in all			Low cell type specificity	Detected in many			Low cancer specificity	Detected in all			Low region specificity	Detected in all			Immune cell enriched	Detected in many	4	neutrophil: 72.3	Lineage enriched	Detected in many	4	granulocytes: 72.3	Cell line enhanced	Detected in many		U-2197: 95.2	Low region specificity	Detected in all			Low region specificity	Detected in all
COAD/READ	MARCHF2	HSPC240, MARCH-II, MARCH2, RNF172	ENSG00000099785	Membrane associated ring-CH-type finger 2	Q9P0N8	19	8413270-8439017	Enzymes, Metabolic proteins, Predicted intracellular proteins, Predicted membrane proteins, Transporters	Endocytosis, Ubl conjugation pathway	Transferase		Evidence at protein level	Evidence at protein level	Evidence at protein level	Evidence at protein level	Low tissue specificity	Detected in all			Cell type enhanced	Detected in some		Adipocytes: 23.1;Cardiomyocytes: 42.3;Extravillous trophoblasts: 11.6;Hofbauer cells: 66.2	Low cancer specificity	Detected in all			Low region specificity	Detected in all			Low immune cell specificity	Detected in all			Low lineage specificity	Detected in all			Low cell line specificity	Detected in many			Low region specificity	Detected in all			Low region specificity	Detected in all
COAD/READ	TOR4A	C9orf167, FLJ20245	ENSG00000198113	Torsin family 4 member A	Q9NXH8	9	137277726-137282641	Predicted intracellular proteins				Evidence at protein level	Evidence at protein level	Evidence at protein level	Evidence at protein level	Low tissue specificity	Detected in many			Cell type enhanced	Detected in many		Distal enterocytes: 45.6;Undifferentiated cells: 34.7	Low cancer specificity	Detected in all			Low region specificity	Detected in all			Low immune cell specificity	Detected in some			Low lineage specificity	Detected in many			Cell line enhanced	Detected in many		HMC-1: 45.4;TIME: 41.7	Low region specificity	Detected in all			Low region specificity	Detected in many
COAD/READ	SOX13	ICA12, MGC117216, Sox-13	ENSG00000143842	SRY-box transcription factor 13	Q9UN79	1	204073115-204127743	Disease related genes, Plasma proteins, Predicted intracellular proteins, Transcription factors	Differentiation, Transcription, Transcription regulation	DNA-binding, Repressor		Evidence at protein level	Evidence at protein level	Evidence at protein level	Evidence at protein level	Low tissue specificity	Detected in many			Cell type enhanced	Detected in many		Oligodendrocyte precursor cells: 50.8;Sertoli cells: 39.5	Low cancer specificity	Detected in all			Low region specificity	Detected in all			Immune cell enhanced	Detected in single		NK-cell: 1.6	Low lineage specificity	Detected in single			Cell line enhanced	Detected in many		BEWO: 65.9;SK-BR-3: 138.2	Low region specificity	Detected in all			Low region specificity	Detected in all
COAD/READ	EBF4	COE4, KIAA1442, O/E-4, RP5-860F19.3	ENSG00000088881	EBF family member 4	Q9BQW3	20	2692874-2760108	Predicted intracellular proteins, Transcription factors	Transcription, Transcription regulation	Activator, Developmental protein, DNA-binding		Evidence at protein level	Evidence at transcript level	Evidence at transcript level	Evidence at protein level	Low tissue specificity	Detected in many			Cell type enhanced	Detected in many		Astrocytes: 18.9;Cholangiocytes: 21.5;Endometrial stromal cells: 18.6;Oligodendrocyte precursor cells: 52.3	Low cancer specificity	Detected in all			Low region specificity	Detected in all			Not detected in immune cells	Not detected			Not detected	Not detected			Cell line enhanced	Detected in many		GAMG: 7.9;HEK 293: 8.4;SH-SY5Y: 21.2	Low region specificity	Detected in all			Low region specificity	Detected in all
COAD/READ	PTOV1		ENSG00000104960	PTOV1 extended AT-hook containing adaptor protein	Q86YD1	19	49850735-49860744	Predicted intracellular proteins	Transcription, Transcription regulation	Activator		Evidence at protein level	Evidence at protein level	Evidence at protein level	Evidence at protein level	Low tissue specificity	Detected in all			Cell type enhanced	Detected in all		Early spermatids: 326.5;Late spermatids: 631.4	Low cancer specificity	Detected in all			Low region specificity	Detected in all			Low immune cell specificity	Detected in all			Low lineage specificity	Detected in all			Low cell line specificity	Detected in all			Low region specificity	Detected in all			Low region specificity	Detected in all
COAD/READ	RUBCN	KIAA0226, rubicon, rundataxin	ENSG00000145016	Rubicon autophagy regulator	Q92622	3	197668867-197749727	Disease related genes, Human disease related genes, Predicted intracellular proteins	Autophagy, Endocytosis, Immunity, Phagocytosis		Neurodegeneration	Evidence at protein level	Evidence at protein level	Evidence at protein level	Evidence at protein level	Low tissue specificity	Detected in all			Cell type enhanced	Detected in many		monocytes: 67.5;Plasma cells: 48.3	Low cancer specificity	Detected in all			Low region specificity	Detected in all			Low immune cell specificity	Detected in many			Low lineage specificity	Detected in all			Cell line enhanced	Detected in all		Karpas-707: 87.7	Low region specificity	Detected in all			Low region specificity	Detected in all
COAD/READ	TPBG	5T4, 5T4-AG	ENSG00000146242	Trophoblast glycoprotein	Q13641	6	82363206-82367420	Predicted membrane proteins				Evidence at protein level	Evidence at protein level	Evidence at protein level	Evidence at protein level	Low tissue specificity	Detected in many			Cell type enhanced	Detected in many		Basal respiratory cells: 120.3	Low cancer specificity	Detected in all			Low region specificity	Detected in many			Immune cell enriched	Detected in single	8	MAIT T-cell: 1.4	Lineage enriched	Detected in single	14	T-cells: 1.4	Cell line enhanced	Detected in many		BJ hTERT+: 94.6;hTCEpi: 115.2;hTEC/SVTERT24-B: 98.5	Low region specificity	Detected in all			Low region specificity	Detected in many
COAD/READ	TBC1D8	AD3, GRAMD8, HBLP1, VRP	ENSG00000204634	TBC1 domain family member 8	O95759	2	101007228-101252866	Predicted intracellular proteins, Predicted membrane proteins		GTPase activation		Evidence at protein level	Evidence at transcript level	Evidence at protein level	Evidence at protein level	Low tissue specificity	Detected in all			Cell type enhanced	Detected in many		Excitatory neurons: 43.5	Low cancer specificity	Detected in all			Low region specificity	Detected in all			Immune cell enhanced	Detected in many		intermediate monocyte: 30.1;non-classical monocyte: 38.2	Lineage enriched	Detected in many	5	monocytes: 38.2	Cell line enhanced	Detected in many		ASC diff: 82.9;ASC TERT1: 57.8	Low region specificity	Detected in all			Low region specificity	Detected in all
COAD/READ	BCL7A	BCL7	ENSG00000110987	BAF chromatin remodeling complex subunit BCL7A	Q4VC05	12	122019422-122062044	Cancer-related genes, Disease related genes, Predicted intracellular proteins			Cancer-related genes	Evidence at protein level	Evidence at transcript level	Evidence at protein level	Evidence at protein level	Low tissue specificity	Detected in many			Cell type enhanced	Detected in many		Basal prostatic cells: 77.9;Horizontal cells: 107.7	Low cancer specificity	Detected in all			Low region specificity	Detected in all			Group enriched	Detected in some	6	memory B-cell: 1.0;naive B-cell: 2.1;plasmacytoid DC: 2.8	Group enriched	Detected in many	14	B-cells: 2.1;dendritic cells: 2.8	Cell line enhanced	Detected in many		Daudi: 71.9;MOLT-4: 71.4;U-698: 95.8	Low region specificity	Detected in all			Low region specificity	Detected in all
COAD/READ	ATG4B	APG4B, AUTL1, DKFZp586D1822, KIAA0943	ENSG00000168397	Autophagy related 4B cysteine peptidase	Q9Y4P1	2	241637213-241673857	Enzymes, Predicted intracellular proteins, Transporters	Autophagy, Protein transport, Transport, Ubl conjugation pathway	Hydrolase, Protease, Thiol protease		Evidence at protein level	Evidence at protein level	Evidence at protein level	Evidence at protein level	Low tissue specificity	Detected in all			Low cell type specificity	Detected in all			Low cancer specificity	Detected in all			Low region specificity	Detected in all			Low immune cell specificity	Detected in all			Low lineage specificity	Detected in all			Low cell line specificity	Detected in all			Low region specificity	Detected in all			Low region specificity	Detected in all
COAD/READ	ZFYVE27	FLJ32919, SPG33	ENSG00000155256	Zinc finger FYVE-type containing 27	Q5T4F4	10	97737121-97760907	Disease related genes, Human disease related genes, Potential drug targets, Predicted membrane proteins, Transporters			Disease variant, Hereditary spastic paraplegia, Neurodegeneration	Evidence at protein level	Evidence at transcript level	Evidence at protein level	Evidence at protein level	Low tissue specificity	Detected in all			Low cell type specificity	Detected in all			Low cancer specificity	Detected in all			Low region specificity	Detected in all			Low immune cell specificity	Detected in all			Low lineage specificity	Detected in all			Low cell line specificity	Detected in all			Low region specificity	Detected in all			Low region specificity	Detected in all
COAD/READ	ENO2		ENSG00000111674	Enolase 2	P09104	12	6913745-6923698	Cancer-related genes, Candidate cardiovascular disease genes, Enzymes, Metabolic proteins, Plasma proteins, Predicted intracellular proteins	Glycolysis	Lyase	Cancer-related genes	Evidence at protein level	Evidence at protein level	Evidence at protein level	Evidence at protein level	Tissue enriched	Detected in all	4	retina: 1695.6	Cell type enhanced	Detected in many		Bipolar cells: 318.2;Cone photoreceptor cells: 312.8;Horizontal cells: 429.0;Rod photoreceptor cells: 787.2	Low cancer specificity	Detected in all			Low region specificity	Detected in all			Group enriched	Detected in many	4	gdT-cell: 9.9;MAIT T-cell: 11.3;memory B-cell: 6.8;memory CD4 T-cell: 13.1;memory CD8 T-cell: 11.4;naive B-cell: 4.4;naive CD4 T-cell: 8.2;naive CD8 T-cell: 8.6;neutrophil: 7.0;T-reg: 7.5	Group enriched	Detected in many	7	B-cells: 6.8;granulocytes: 7.0;T-cells: 13.1	Cell line enhanced	Detected in many		hTERT-RPE1: 537.4;U-87 MG: 398.4	Low region specificity	Detected in all			Low region specificity	Detected in all
COAD/READ	NEK8	NPHP9	ENSG00000160602	NIMA related kinase 8	Q86SG6	17	28725897-28743455	Disease related genes, Enzymes, Human disease related genes, Metabolic proteins, Potential drug targets, Predicted intracellular proteins		Kinase, Serine/threonine-protein kinase, Transferase	Ciliopathy, Disease variant, Nephronophthisis	Evidence at protein level	Evidence at protein level	Evidence at protein level	Evidence at protein level	Low tissue specificity	Detected in many			Low cell type specificity	Detected in many			Low cancer specificity	Detected in all			Low region specificity	Detected in all			Immune cell enhanced	Detected in many		plasmacytoid DC: 14.8	Low lineage specificity	Detected in all			Low cell line specificity	Detected in many			Low region specificity	Detected in all			Low region specificity	Detected in many
COAD/READ	STAC3	MGC2793	ENSG00000185482	SH3 and cysteine rich domain 3	Q96MF2	12	57243453-57251188	Disease related genes, Human disease related genes, Predicted intracellular proteins			Disease variant	Evidence at protein level	Evidence at protein level	Evidence at protein level	Evidence at protein level	Group enriched	Detected in many	40	skeletal muscle: 2315.3;tongue: 1169.0	Cell type enriched	Detected in many	7	Skeletal myocytes: 287.7	Cancer enhanced	Detected in all		head and neck cancer: 11.6	Low region specificity	Detected in all			Immune cell enhanced	Detected in some		intermediate monocyte: 5.8	Group enriched	Detected in many	6	dendritic cells: 3.6;monocytes: 5.8	Cell line enriched	Detected in many	23	RH-30: 2282.0	Low region specificity	Detected in some			Low region specificity	Detected in many
COAD/READ	ABCA7	ABCX	ENSG00000064687	ATP binding cassette subfamily A member 7	Q8IZY2	19	1039997-1065572	Disease related genes, Enzymes, Potential drug targets, Predicted intracellular proteins, Predicted membrane proteins, Transporters	Phagocytosis, Transport	Translocase	Alzheimer disease, Amyloidosis, Neurodegeneration	Evidence at protein level	Evidence at protein level	Evidence at protein level	Evidence at protein level	Tissue enhanced	Detected in many		bone marrow: 27.4;pituitary gland: 28.7	Cell type enhanced	Detected in many		Alveolar cells type 1: 73.7;Bipolar cells: 70.6;Cone photoreceptor cells: 175.2;Extravillous trophoblasts: 303.3;Rod photoreceptor cells: 149.1	Low cancer specificity	Detected in all			Low region specificity	Detected in all			Low immune cell specificity	Detected in many			Low lineage specificity	Detected in many			Cell line enhanced	Detected in many		HeLa: 20.4;HMC-1: 40.3	Low region specificity	Detected in all			Low region specificity	Detected in some
COAD/READ	TLX1	HOX11, TCL3	ENSG00000107807	T cell leukemia homeobox 1	P31314	10	101131300-101137789	Cancer-related genes, Disease related genes, Human disease related genes, Predicted intracellular proteins, Transcription factors		Developmental protein, DNA-binding	Cancer-related genes, Proto-oncogene	Evidence at protein level	Evidence at transcript level	Evidence at protein level	Evidence at protein level	Group enriched	Detected in some	29	lymphoid tissue: 43.9;salivary gland: 16.5	Not detected	Not detected			Low cancer specificity	Detected in many			Region enhanced	Detected in single		medulla oblongata: 1.0	Not detected in immune cells	Not detected			Not detected	Not detected			Cell line enhanced	Detected in some		HAP1: 5.5;HEK 293: 2.5;K-562: 13.8;SCLC-21H: 2.2;SH-SY5Y: 3.3;SiHa: 2.7	Not detected	Not detected			Not detected	Not detected
COAD/READ	ENO3		ENSG00000108515	Enolase 3	P13929	17	4948092-4957131	Candidate cardiovascular disease genes, Disease related genes, Enzymes, Human disease related genes, Metabolic proteins, Plasma proteins, Potential drug targets, Predicted intracellular proteins	Glycolysis	Lyase	Disease variant, Glycogen storage disease	Evidence at protein level	Evidence at protein level	Evidence at protein level	Evidence at protein level	Group enriched	Detected in all	26	skeletal muscle: 14758.3;tongue: 10771.0	Group enriched	Detected in many	5	Cardiomyocytes: 582.2;Skeletal myocytes: 248.4	Low cancer specificity	Detected in all			Low region specificity	Detected in all			Low immune cell specificity	Detected in all			Low lineage specificity	Detected in all			Cell line enhanced	Detected in all		HDLM-2: 263.8;HeLa: 120.0;HMC-1: 115.1;RH-30: 170.2;RPMI-8226: 96.9	Low region specificity	Detected in all			Low region specificity	Detected in all
COAD/READ	FLNA	ABP-280, FLN, FLN1, OPD1, OPD2	ENSG00000196924	Filamin A	P21333	X	154348524-154374634	Disease related genes, Human disease related genes, Plasma proteins, Potential drug targets, Predicted intracellular proteins, Transporters	Cilium biogenesis/degradation	Actin-binding	Deafness, Disease variant	Evidence at protein level	Evidence at protein level	Evidence at protein level	Evidence at protein level	Tissue enhanced	Detected in all		endometrium 1: 1203.7;intestine: 1462.2	Cell type enhanced	Detected in many		Peritubular cells: 500.6;Sertoli cells: 420.7;Smooth muscle cells: 459.3	Low cancer specificity	Detected in all			Low region specificity	Detected in all			Low immune cell specificity	Detected in all			Low lineage specificity	Detected in all			Low cell line specificity	Detected in all			Low region specificity	Detected in all			Low region specificity	Detected in all
COAD/READ	SHANK3	KIAA1650, prosap2, PSAP2, SPANK-2	ENSG00000251322	SH3 and multiple ankyrin repeat domains 3		22	50674415-50733298	Human disease related genes, Predicted intracellular proteins				Evidence at protein level	Evidence at protein level			Tissue enhanced	Detected in many		brain: 73.5	Cell type enhanced	Detected in many		Adipocytes: 195.3;Endothelial cells: 65.0;Hepatic stellate cells: 70.3;Microglial cells: 44.0;Oligodendrocytes: 31.3	Low cancer specificity	Detected in all			Low region specificity	Detected in many			Not detected in immune cells	Not detected			Not detected	Not detected			Cell line enhanced	Detected in many		HUVEC TERT2: 33.3;TIME: 37.6	Low region specificity	Detected in all			Low region specificity	Detected in all
COAD/READ	PKD1	PBP, Pc-1, TRPP1	ENSG00000008710	Polycystin 1, transient receptor potential channel interacting	P98161	16	2088708-2135898	Disease related genes, Human disease related genes, Plasma proteins, Potential drug targets, Predicted intracellular proteins, Predicted membrane proteins, Transporters	Wnt signaling pathway		Ciliopathy, Disease variant	Evidence at protein level	Evidence at protein level	Evidence at protein level	Evidence at protein level	Tissue enhanced	Detected in many		pituitary gland: 72.4	Cell type enhanced	Detected in all		Excitatory neurons: 138.1;Horizontal cells: 119.5;Inhibitory neurons: 101.0	Low cancer specificity	Detected in all			Region enhanced	Detected in many		cerebellum: 65.4	Not detected in immune cells	Not detected			Not detected	Not detected			Low cell line specificity	Detected in all			Low region specificity	Detected in all			Low region specificity	Detected in all
COAD/READ	ANGPTL4	ARP4, FIAF, HFARP, NL2, PGAR, pp1158	ENSG00000167772	Angiopoietin like 4	Q9BY76	19	8363289-8374370	Metabolic proteins, Plasma proteins, Predicted intracellular proteins, Predicted secreted proteins	Angiogenesis, Lipid metabolism			Evidence at protein level	Evidence at protein level	Evidence at protein level	Evidence at protein level	Tissue enhanced	Detected in many		adipose tissue: 195.8;breast: 165.0;liver: 183.7	Cell type enhanced	Detected in many		Basal respiratory cells: 318.9;Hepatocytes: 148.4;Pancreatic endocrine cells: 230.4;Proximal enterocytes: 146.3;Skeletal myocytes: 198.3	Cancer enriched	Detected in all	4	renal cancer: 212.9	Low region specificity	Detected in all			Immune cell enhanced	Detected in single		basophil: 3.3	Lineage enriched	Detected in single	10	granulocytes: 3.3	Cell line enhanced	Detected in many		ASC diff: 54.6;HBEC3-KT: 226.5;LHCN-M2: 60.9;TIME: 114.6;U-138 MG: 65.1	Low region specificity	Detected in single			Low region specificity	Detected in all
COAD/READ	CD81	TAPA-1, TAPA1, TSPAN28	ENSG00000110651	CD81 molecule	P60033	11	2376177-2397397	CD markers, Disease related genes, Human disease related genes, Plasma proteins, Potential drug targets, Predicted membrane proteins, Transporters	Adaptive immunity, Host-virus interaction, Immunity	Host cell receptor for virus entry, Receptor		Evidence at protein level	Evidence at protein level	Evidence at protein level	Evidence at protein level	Low tissue specificity	Detected in all			Cell type enhanced	Detected in all		Adipocytes: 1003.1;Endometrial stromal cells: 1050.9;Muller glia cells: 809.2	Low cancer specificity	Detected in all			Low region specificity	Detected in all			Group enriched	Detected in many	4	memory B-cell: 148.9;naive B-cell: 137.2	Lineage enriched	Detected in all	4	B-cells: 148.9	Cell line enhanced	Detected in many		ASC diff: 2960.6;fHDF/TERT166: 1752.6	Low region specificity	Detected in all			Low region specificity	Detected in all
COAD/READ	STAB1	CLEVER-1, FEEL-1, FELE-1, FEX1, KIAA0246, SCARH2, STAB-1	ENSG00000010327	Stabilin 1	Q9NY15	3	52495338-52524495	Predicted membrane proteins, Transporters	Inflammatory response	Receptor		Evidence at protein level	Evidence at transcript level	Evidence at protein level	Evidence at protein level	Tissue enhanced	Detected in many		lymphoid tissue: 439.5	Cell type enriched	Detected in many	4	Hepatic stellate cells: 745.0	Low cancer specificity	Detected in all			Low region specificity	Detected in all			Group enriched	Detected in some	59	classical monocyte: 9.4;intermediate monocyte: 5.7;myeloid DC: 2.5	Group enriched	Detected in many	60	dendritic cells: 2.5;monocytes: 9.4	Group enriched	Detected in some	46	HUVEC TERT2: 103.1;NB-4: 146.9;TIME: 128.8	Low region specificity	Detected in all			Low region specificity	Detected in all
COAD/READ	RRAGB		ENSG00000083750	Ras related GTP binding B	Q5VZM2	X	55717749-55758774	Predicted intracellular proteins		Hydrolase		Evidence at protein level	Evidence at transcript level	Evidence at protein level	Evidence at protein level	Low tissue specificity	Detected in all			Low cell type specificity	Detected in many			Low cancer specificity	Detected in all			Low region specificity	Detected in all			Low immune cell specificity	Detected in all			Low lineage specificity	Detected in all			Cell line enhanced	Detected in all		EFO-21: 72.6	Low region specificity	Detected in all			Low region specificity	Detected in all
COAD/READ	GAA		ENSG00000171298	Glucosidase alpha, acid	P10253	17	80101556-80119881	Disease related genes, Enzymes, FDA approved drug targets, Human disease related genes, Metabolic proteins, Plasma proteins, Predicted intracellular proteins		Glycosidase, Hydrolase	Disease variant, FDA approved drug targets, Glycogen storage disease	Evidence at protein level	Evidence at protein level	Evidence at protein level	Evidence at protein level	Low tissue specificity	Detected in all			Cell type enhanced	Detected in all		Cytotrophoblasts: 156.2;Extravillous trophoblasts: 143.9;Kupffer cells: 122.7;Syncytiotrophoblasts: 166.2	Low cancer specificity	Detected in all			Low region specificity	Detected in all			Group enriched	Detected in many	5	classical monocyte: 66.6;eosinophil: 22.8;intermediate monocyte: 50.3;myeloid DC: 39.7;neutrophil: 27.0;non-classical monocyte: 68.5	Group enriched	Detected in all	10	dendritic cells: 39.7;granulocytes: 27.0;monocytes: 68.5	Low cell line specificity	Detected in many			Low region specificity	Detected in all			Low region specificity	Detected in all
COAD/READ	C1orf35	MGC4174, MMTAG2	ENSG00000143793	Chromosome 1 open reading frame 35	Q9BU76	1	228100726-228105411	Predicted intracellular proteins				Evidence at protein level	Evidence at transcript level	Evidence at protein level	Evidence at protein level	Low tissue specificity	Detected in all			Low cell type specificity	Detected in all			Low cancer specificity	Detected in all			Low region specificity	Detected in all			Low immune cell specificity	Detected in all			Low lineage specificity	Detected in all			Low cell line specificity	Detected in all			Low region specificity	Detected in all			Low region specificity	Detected in all
COAD/READ	G0S2		ENSG00000123689	G0/G1 switch 2	P27469	1	209675412-209676390	Metabolic proteins, Predicted intracellular proteins	Apoptosis			Evidence at protein level	Evidence at transcript level	Evidence at protein level	Evidence at protein level	Tissue enhanced	Detected in many		adipose tissue: 796.7;bone marrow: 1345.4	Cell type enriched	Detected in many	4	Langerhans cells: 5188.4	Low cancer specificity	Detected in all			Region enriched	Detected in all	5	cerebral cortex: 44.5	Immune cell enriched	Detected in some	60	neutrophil: 549.5	Lineage enriched	Detected in many	213	granulocytes: 549.5	Cell line enhanced	Detected in many		ASC diff: 460.8;HBEC3-KT: 726.2;PC-3: 180.6;RPMI-8226: 242.8	Low region specificity	Detected in all			Low region specificity	Detected in all
COAD/READ	RETREG2	C2orf17, FAM134A, MAG-2, MGC3035	ENSG00000144567	Reticulophagy regulator family member 2	Q8NC44	2	219176225-219185475	Predicted intracellular proteins, Predicted membrane proteins				Evidence at protein level	Evidence at transcript level	Evidence at protein level	Evidence at protein level	Low tissue specificity	Detected in all			Cell type enhanced	Detected in many		Breast glandular cells: 42.1;Collecting duct cells: 46.0;Ductal cells: 43.8;Exocrine glandular cells: 48.3;Pancreatic endocrine cells: 40.4;Proximal tubular cells: 42.3	Low cancer specificity	Detected in all			Low region specificity	Detected in all			Low immune cell specificity	Detected in all			Low lineage specificity	Detected in all			Low cell line specificity	Detected in all			Low region specificity	Detected in all			Low region specificity	Detected in all
COAD/READ	NRIP2	DKFZP761G1913	ENSG00000053702	Nuclear receptor interacting protein 2	Q9BQI9	12	2825348-2835544	Predicted intracellular proteins	Transcription, Transcription regulation			Evidence at protein level	Evidence at protein level	Evidence at protein level	Evidence at protein level	Tissue enhanced	Detected in many		brain: 23.4	Cell type enhanced	Detected in some		Cone photoreceptor cells: 6.2;Rod photoreceptor cells: 8.8;Sertoli cells: 26.3;Smooth muscle cells: 23.1	Low cancer specificity	Detected in all			Low region specificity	Detected in all			Immune cell enriched	Detected in single	4	basophil: 3.7	Lineage enriched	Detected in single	4	granulocytes: 3.7	Low cell line specificity	Detected in many			Low region specificity	Detected in all			Low region specificity	Detected in all
COAD/READ	KCTD7	CLN14, EPM3, FLJ32069	ENSG00000243335	Potassium channel tetramerization domain containing 7	Q96MP8	7	66628881-66649067	Disease related genes, Human disease related genes, Predicted intracellular proteins, Predicted membrane proteins			Disease variant, Epilepsy, Neurodegeneration, Neuronal ceroid lipofuscinosis	Evidence at protein level	Evidence at transcript level	Evidence at protein level	Evidence at protein level	Tissue enhanced	Detected in all		retina: 65.7	Cell type enhanced	Detected in many		Cone photoreceptor cells: 37.5;Oligodendrocytes: 42.7;Rod photoreceptor cells: 53.1	Low cancer specificity	Detected in all			Low region specificity	Detected in all			Low immune cell specificity	Detected in many			Low lineage specificity	Detected in all			Low cell line specificity	Detected in all			Low region specificity	Detected in all			Low region specificity	Detected in all
COAD/READ	UCN	UI, UROC	ENSG00000163794	Urocortin	P55089	2	27307400-27308445	Predicted secreted proteins	Hearing	Hormone		Evidence at protein level	Evidence at transcript level	Evidence at protein level	Evidence at protein level	Tissue enhanced	Detected in many		brain: 18.2	Cell type enhanced	Detected in many		Astrocytes: 7.8;Excitatory neurons: 6.5;Inhibitory neurons: 5.5;Oligodendrocytes: 6.0	Low cancer specificity	Detected in all			Low region specificity	Detected in all			Not detected in immune cells	Not detected			Not detected	Not detected			Cell line enhanced	Detected in many		U-266/70: 19.4	Low region specificity	Detected in many
COAD/READ	LZTS2	KIAA1813, LAPSER1	ENSG00000107816	Leucine zipper tumor suppressor 2	Q9BRK4	10	100996618-101007836	Predicted intracellular proteins	Cell cycle, Cell division, Mitosis, Wnt signaling pathway			Evidence at protein level	Evidence at transcript level	Evidence at protein level	Evidence at protein level	Low tissue specificity	Detected in all			Cell type enhanced	Detected in all		Oligodendrocytes: 70.3	Low cancer specificity	Detected in all			Low region specificity	Detected in all			Low immune cell specificity	Detected in many			Low lineage specificity	Detected in many			Low cell line specificity	Detected in all			Low region specificity	Detected in all			Low region specificity	Detected in all
COAD/READ	HOXD9	HOX4, HOX4C	ENSG00000128709	Homeobox D9	P28356	2	176122719-176124937	Predicted intracellular proteins, Transcription factors	Transcription, Transcription regulation	Developmental protein, DNA-binding		Evidence at protein level	Evidence at protein level	Evidence at protein level	Evidence at protein level	Tissue enhanced	Detected in many		cervix: 42.2;endometrium 1: 57.8;kidney: 52.1	Cell type enhanced	Detected in many		Adipocytes: 38.4;Collecting duct cells: 23.9;Distal tubular cells: 37.2;Endothelial cells: 39.2;Leydig cells: 34.2;Peritubular cells: 26.7;Sertoli cells: 39.5	Low cancer specificity	Detected in all			Not detected	Not detected			Not detected in immune cells	Not detected			Not detected	Not detected			Cell line enhanced	Detected in many		EFO-21: 11.3;HEK 293: 16.1;RPTEC TERT1: 19.0;SH-SY5Y: 21.7;SK-MEL-30: 13.2;TIME: 16.9	Not detected	Not detected			Region enriched	Detected in single
COAD/READ	BATF	B-ATF, BATF1, SFA-2	ENSG00000156127	Basic leucine zipper ATF-like transcription factor	Q16520	14	75522455-75546993	Predicted intracellular proteins, Transcription factors	Differentiation, Transcription, Transcription regulation	Activator, DNA-binding, Repressor		Evidence at protein level	Evidence at protein level	Evidence at protein level	Evidence at protein level	Tissue enhanced	Detected in many		bone marrow: 21.7;lymphoid tissue: 30.6	Cell type enhanced	Detected in many		Breast glandular cells: 105.4;Breast myoepithelial cells: 73.9;granulocytes: 243.7;NK-cells: 103.0;T-cells: 116.5;Urothelial cells: 74.3	Low cancer specificity	Detected in all			Low region specificity	Detected in all			Low immune cell specificity	Detected in all			Lineage enriched	Detected in all	5	T-cells: 130.3	Cell line enhanced	Detected in many		HDLM-2: 368.9;MCF7: 134.7;RT4: 83.3;SK-BR-3: 64.8;U-937: 101.6	Not detected	Not detected
COAD/READ	PLIN4	KIAA1881, S3-12	ENSG00000167676	Perilipin 4	Q96Q06	19	4502180-4518465	Metabolic proteins, Plasma proteins, Predicted intracellular proteins				Evidence at protein level	Evidence at protein level	Evidence at protein level	Evidence at protein level	Tissue enhanced	Detected in many		adipose tissue: 764.9;breast: 316.5;skeletal muscle: 249.9	Cell type enhanced	Detected in some		Adipocytes: 12.3;Astrocytes: 12.1;Cardiomyocytes: 35.9;Hepatocytes: 30.6	Low cancer specificity	Detected in many			Low region specificity	Detected in all			Not detected in immune cells	Not detected			Not detected	Not detected			Cell line enriched	Detected in some	8	ASC diff: 249.6	Low region specificity	Detected in many			Not detected	Not detected
COAD/READ	ZNF653	Zip67	ENSG00000161914	Zinc finger protein 653	Q96CK0	19	11483427-11505839	Predicted intracellular proteins, Transcription factors	Transcription, Transcription regulation	DNA-binding, Repressor		Evidence at protein level	Evidence at protein level	Evidence at protein level	Evidence at protein level	Low tissue specificity	Detected in all			Cell type enhanced	Detected in many		Early spermatids: 15.1;Late spermatids: 26.7	Low cancer specificity	Detected in all			Low region specificity	Detected in all			Not detected in immune cells	Not detected			Not detected	Not detected			Low cell line specificity	Detected in all			Low region specificity	Detected in all			Low region specificity	Detected in all
COAD/READ	FOLR2	FR√É≈Ω√Ç¬≤	ENSG00000165457	Folate receptor beta	P14207	11	72216601-72221950	Metabolic proteins, Predicted intracellular proteins, Predicted membrane proteins, Predicted secreted proteins	Transport	Receptor		Evidence at protein level	Evidence at transcript level	Evidence at protein level	Evidence at protein level	Tissue enhanced	Detected in many		placenta: 168.4	Cell type enriched	Detected in many	4	Hofbauer cells: 1114.8	Low cancer specificity	Detected in all			Low region specificity	Detected in all			Immune cell enhanced	Detected in many		classical monocyte: 64.2;intermediate monocyte: 50.6	Group enriched	Detected in many	4	dendritic cells: 18.7;monocytes: 64.2	Cell line enriched	Detected in some	5	U-698: 18.6	Low region specificity	Detected in all			Low region specificity	Detected in all
COAD/READ	ITGA5	CD49e, FNRA	ENSG00000161638	Integrin subunit alpha 5	P08648	12	54395261-54419266	Cancer-related genes, CD markers, Plasma proteins, Predicted membrane proteins	Cell adhesion, Host-virus interaction	Host cell receptor for virus entry, Integrin, Receptor	Cancer-related genes	Evidence at protein level	Evidence at protein level	Evidence at protein level	Evidence at protein level	Tissue enhanced	Detected in all		intestine: 398.8;smooth muscle: 361.9;urinary bladder: 386.5	Cell type enhanced	Detected in many		Endothelial cells: 101.5;Extravillous trophoblasts: 391.9;Hepatic stellate cells: 88.9	Low cancer specificity	Detected in all			Low region specificity	Detected in all			Immune cell enhanced	Detected in many		neutrophil: 89.1	Low lineage specificity	Detected in many			Cell line enhanced	Detected in many		hTERT-RPE1: 615.4;HUVEC TERT2: 1360.8;TIME: 1277.7;U-87 MG: 623.6	Region enriched	Detected in many	5	basal ganglia: 10.4	Low region specificity	Detected in many
COAD/READ	LCAT		ENSG00000213398	Lecithin-cholesterol acyltransferase	P04180	16	67939750-67944131	Disease related genes, Enzymes, Human disease related genes, Metabolic proteins, Plasma proteins, Potential drug targets, Predicted intracellular proteins, Predicted secreted proteins	Cholesterol metabolism, Lipid metabolism, Steroid metabolism, Sterol metabolism	Acyltransferase, Hydrolase, Transferase	Corneal dystrophy, Disease variant	Evidence at protein level	Evidence at transcript level	Evidence at protein level	Evidence at protein level	Tissue enriched	Detected in all	5	liver: 283.0	Cell type enriched	Detected in many	8	Hepatocytes: 219.5	Low cancer specificity	Detected in all			Low region specificity	Detected in all			Immune cell enhanced	Detected in some		eosinophil: 1.9	Low lineage specificity	Detected in single			Cell line enhanced	Detected in many		BEWO: 76.5;Hep G2: 62.9	Low region specificity	Detected in all			Region enhanced	Detected in many
COAD/READ	NR2C2AP	TRA16	ENSG00000184162	Nuclear receptor 2C2 associated protein	Q86WQ0	19	19201409-19203414	Predicted intracellular proteins				Evidence at protein level	Evidence at protein level	Evidence at protein level	Evidence at protein level	Low tissue specificity	Detected in all			Cell type enhanced	Detected in many		Prostatic glandular cells: 67.8	Low cancer specificity	Detected in all			Low region specificity	Detected in all			Low immune cell specificity	Detected in all			Low lineage specificity	Detected in all			Low cell line specificity	Detected in all			Low region specificity	Detected in all			Low region specificity	Detected in all
COAD/READ	KCTD13	FKSG86, PDIP1, POLDIP1	ENSG00000174943	Potassium channel tetramerization domain containing 13	Q8WZ19	16	29905012-29926236	Disease related genes, Predicted intracellular proteins	Ubl conjugation pathway		Autism, Autism spectrum disorder, Disease variant, Schizophrenia	Evidence at protein level	Evidence at protein level	Evidence at protein level	Evidence at protein level	Tissue enhanced	Detected in all		brain: 37.5;testis: 36.3	Low cell type specificity	Detected in many			Low cancer specificity	Detected in all			Low region specificity	Detected in all			Low immune cell specificity	Detected in all			Low lineage specificity	Detected in all			Low cell line specificity	Detected in all			Low region specificity	Detected in all			Low region specificity	Detected in all
COAD/READ	SLC2A3	GLUT3	ENSG00000059804	Solute carrier family 2 member 3	P11169	12	7919230-7936187	Metabolic proteins, Predicted membrane proteins, Transporters	Sugar transport, Transport			Evidence at protein level	Evidence at protein level	Evidence at protein level	Evidence at protein level	Tissue enhanced	Detected in all		bone marrow: 427.9	Cell type enhanced	Detected in many		Adipocytes: 362.1;Endothelial cells: 356.2;Extravillous trophoblasts: 382.4;granulocytes: 485.1;Langerhans cells: 710.4;Macrophages: 305.2;T-cells: 328.9	Cancer enriched	Detected in all	7	testis cancer: 107.9	Low region specificity	Detected in all			Group enriched	Detected in many	7	basophil: 166.1;neutrophil: 223.4	Lineage enriched	Detected in all	9	granulocytes: 223.4	Group enriched	Detected in many	5	BEWO: 1473.1;CACO-2: 1646.2;SuSa: 1119.9
COAD/READ	SF3A2	Prp11, PRPF11, SAP62, SF3a66	ENSG00000104897	Splicing factor 3a subunit 2	Q15428	19	2236824-2248655	Plasma proteins, Predicted intracellular proteins	mRNA processing, mRNA splicing			Evidence at protein level	Evidence at protein level	Evidence at protein level	Evidence at protein level	Low tissue specificity	Detected in all			Low cell type specificity	Detected in all			Low cancer specificity	Detected in all			Low region specificity	Detected in all			Low immune cell specificity	Detected in many			Low lineage specificity	Detected in all			Low cell line specificity	Detected in all			Low region specificity	Detected in all
COAD/READ	RUNX3	AML2, CBFA3, PEBP2A3	ENSG00000020633	RUNX family transcription factor 3	Q13761	1	24899511-24965121	Predicted intracellular proteins, Transcription factors	Transcription, Transcription regulation	Activator, DNA-binding		Evidence at protein level	Evidence at protein level	Evidence at protein level	Evidence at protein level	Tissue enhanced	Detected in many		bone marrow: 68.8;lymphoid tissue: 35.1	Cell type enhanced	Detected in many		dendritic cells: 336.4;Langerhans cells: 133.9;NK-cells: 251.3;Plasma cells: 87.1;T-cells: 215.4	Cancer enhanced	Detected in all		melanoma: 25.3	Low region specificity	Detected in all			Low immune cell specificity	Detected in many			Low lineage specificity	Detected in all			Cell line enhanced	Detected in many		HDLM-2: 124.9;Karpas-707: 155.6;SK-MEL-30: 92.4;U-266/70: 54.6	Not detected	Not detected			Low region specificity	Detected in many
COAD/READ	OAZ2		ENSG00000180304	Ornithine decarboxylase antizyme 2	O95190	15	64687573-64703281	Predicted intracellular proteins	Polyamine biosynthesis			Evidence at protein level	Evidence at transcript level	Evidence at protein level	Evidence at protein level	Low tissue specificity	Detected in all			Cell type enhanced	Detected in all		Early spermatids: 324.9;Sertoli cells: 374.7	Low cancer specificity	Detected in all			Low region specificity	Detected in all			Immune cell enhanced	Detected in all		neutrophil: 418.0	Low lineage specificity	Detected in all			Low cell line specificity	Detected in all			Low region specificity	Detected in all			Low region specificity	Detected in all
COAD/READ	KCNJ8	Kir6.1	ENSG00000121361	Potassium inwardly rectifying channel subfamily J member 8	Q15842	12	21764955-21775600	Disease related genes, FDA approved drug targets, Metabolic proteins, Predicted membrane proteins, Transporters, Voltage-gated ion channels	Ion transport, Potassium transport, Transport	Ion channel, Voltage-gated channel	Disease variant, FDA approved drug targets	Evidence at protein level	Evidence at protein level	Evidence at protein level	Evidence at protein level	Tissue enhanced	Detected in many		heart muscle: 71.3	Group enriched	Detected in many	4	Sertoli cells: 197.2;Smooth muscle cells: 61.6	Low cancer specificity	Detected in all			Low region specificity	Detected in all			Immune cell enriched	Detected in single	15	eosinophil: 1.5	Lineage enriched	Detected in single	15	granulocytes: 1.5	Cell line enhanced	Detected in some		BJ: 11.1;CACO-2: 58.4;SH-SY5Y: 30.2	Low region specificity	Detected in all			Low region specificity	Detected in many
COAD/READ	TRAF2	RNF117, TRAP3	ENSG00000127191	TNF receptor associated factor 2	Q12933	9	136881912-136926607	Cancer-related genes, Enzymes, Plasma proteins, Predicted intracellular proteins	Apoptosis, Ubl conjugation pathway	Transferase	Cancer-related genes	Evidence at protein level	Evidence at protein level	Evidence at protein level	Evidence at protein level	Low tissue specificity	Detected in all			Low cell type specificity	Detected in many			Low cancer specificity	Detected in all			Low region specificity	Detected in all			Low immune cell specificity	Detected in all			Low lineage specificity	Detected in all			Low cell line specificity	Detected in all			Low region specificity	Detected in all			Low region specificity	Detected in all
COAD/READ	PHF2	CENP-35, JHDM1E, KDM7C, KIAA0662	ENSG00000197724	PHD finger protein 2	O75151	9	93576584-93679587	Predicted intracellular proteins	Transcription, Transcription regulation	Activator, Chromatin regulator, Dioxygenase, Oxidoreductase		Evidence at protein level	Evidence at protein level	Evidence at protein level	Evidence at protein level	Low tissue specificity	Detected in all			Group enriched	Detected in many	12	Early spermatids: 155.2;Late spermatids: 575.3	Low cancer specificity	Detected in all			Low region specificity	Detected in all			Low immune cell specificity	Detected in some			Low lineage specificity	Detected in many			Low cell line specificity	Detected in all			Low region specificity	Detected in all			Low region specificity	Detected in all
COAD/READ	KRI1	FLJ12949	ENSG00000129347	KRI1 homolog	Q8N9T8	19	10553085-10566031	Predicted intracellular proteins				Evidence at protein level	Evidence at protein level	Evidence at protein level	Evidence at protein level	Low tissue specificity	Detected in all			Cell type enhanced	Detected in many		Rod photoreceptor cells: 55.0	Low cancer specificity	Detected in all			Low region specificity	Detected in all			Low immune cell specificity	Detected in many			Low lineage specificity	Detected in all			Cell line enhanced	Detected in all		HEL: 177.2	Low region specificity	Detected in all			Low region specificity	Detected in all
COAD/READ	SIPA1	SPA1	ENSG00000213445	Signal-induced proliferation-associated 1	Q96FS4	11	65638101-65650918	Predicted intracellular proteins		GTPase activation		Evidence at protein level	Evidence at protein level	Evidence at protein level	Evidence at protein level	Tissue enhanced	Detected in many		lymphoid tissue: 95.6	Cell type enhanced	Detected in many		dendritic cells: 82.5;NK-cells: 88.6	Low cancer specificity	Detected in all			Low region specificity	Detected in all			Low immune cell specificity	Detected in all			Low lineage specificity	Detected in all			Low cell line specificity	Detected in many			Low region specificity	Detected in all			Low region specificity	Detected in all
COAD/READ	CSAD	CSD, PCAP	ENSG00000139631	Cysteine sulfinic acid decarboxylase	Q9Y600	12	53157663-53180925	Enzymes, Metabolic proteins, Plasma proteins, Predicted intracellular proteins		Decarboxylase, Lyase		Evidence at protein level	Evidence at transcript level	Evidence at protein level	Evidence at protein level	Low tissue specificity	Detected in all			Low cell type specificity	Detected in many			Low cancer specificity	Detected in all			Low region specificity	Detected in all			Immune cell enriched	Detected in many	4	neutrophil: 16.3	Lineage enriched	Detected in all	5	granulocytes: 16.3	Cell line enhanced	Detected in all		ASC diff: 84.5;T-47d: 52.7	Low region specificity	Detected in all			Low region specificity	Detected in all
COAD/READ	TUT1	FLJ21850, FLJ22267, FLJ22347, PAPD2, RBM21, TENT1, TUTase	ENSG00000149016	Terminal uridylyl transferase 1, U6 snRNA-specific	Q9H6E5	11	62575045-62591637	Enzymes, Metabolic proteins, Predicted intracellular proteins	mRNA processing	Nucleotidyltransferase, RNA-binding, Transferase		Evidence at protein level	Evidence at protein level	Evidence at protein level	Evidence at protein level	Low tissue specificity	Detected in all			Cell type enhanced	Detected in many		Adipocytes: 32.5;Early spermatids: 34.3	Low cancer specificity	Detected in all			Low region specificity	Detected in all			Low immune cell specificity	Detected in all			Low lineage specificity	Detected in all			Low cell line specificity	Detected in all			Low region specificity	Detected in all
COAD/READ	AGAP3	CENTG3	ENSG00000133612	ArfGAP with GTPase domain, ankyrin repeat and PH domain 3	Q96P47	7	151085831-151144436	Predicted intracellular proteins		GTPase activation		Evidence at protein level	Evidence at transcript level	Evidence at protein level	Evidence at protein level	Low tissue specificity	Detected in all			Low cell type specificity	Detected in many			Low cancer specificity	Detected in all			Low region specificity	Detected in all			Low immune cell specificity	Detected in many			Low lineage specificity	Detected in many			Low cell line specificity	Detected in many			Low region specificity	Detected in all			Low region specificity	Detected in all
COAD/READ	SCAF1	FLJ00034, SR-A1	ENSG00000126461	SR-related CTD associated factor 1	Q9H7N4	19	49642209-49658642	Predicted intracellular proteins	mRNA processing, mRNA splicing	RNA-binding		Evidence at protein level	Evidence at transcript level	Evidence at protein level	Evidence at protein level	Low tissue specificity	Detected in many			Cell type enhanced	Detected in many		Late spermatids: 97.4	Low cancer specificity	Detected in all			Low region specificity	Detected in all			Low immune cell specificity	Detected in many			Low lineage specificity	Detected in all			Low cell line specificity	Detected in all			Low region specificity	Detected in all			Low region specificity	Detected in all
COAD/READ	CLASRP	CLASP, SFRS16, SWAP2	ENSG00000104859	CLK4 associating serine/arginine rich protein	Q8N2M8	19	45039045-45070956	Predicted intracellular proteins	mRNA processing, mRNA splicing			Evidence at protein level	Evidence at protein level	Evidence at protein level	Evidence at protein level	Low tissue specificity	Detected in all			Low cell type specificity	Detected in all			Low cancer specificity	Detected in all			Low region specificity	Detected in all			Low immune cell specificity	Detected in many			Low lineage specificity	Detected in all			Low cell line specificity	Detected in all			Low region specificity	Detected in many			Low region specificity	Detected in all
COAD/READ	NR1H2	LXR-b, LXRb, NER, NER-I, RIP15, UNR	ENSG00000131408	Nuclear receptor subfamily 1 group H member 2	P55055	19	50329653-50383388	Cancer-related genes, Nuclear receptors, Predicted intracellular proteins, Transcription factors	Transcription, Transcription regulation	Activator, DNA-binding, Receptor	Cancer-related genes	Evidence at protein level	Evidence at protein level	Evidence at protein level	Evidence at protein level	Low tissue specificity	Detected in all			Low cell type specificity	Detected in many			Low cancer specificity	Detected in all			Low region specificity	Detected in all			Low immune cell specificity	Detected in all			Low lineage specificity	Detected in all			Low cell line specificity	Detected in all			Low region specificity	Detected in all			Low region specificity	Detected in all
COAD/READ	C9orf16	EST00098, FLJ12823, MGC4639	ENSG00000171159	Chromosome 9 open reading frame 16	Q9BUW7	9	128160265-128163924	Predicted intracellular proteins				Evidence at protein level	Evidence at transcript level	Evidence at protein level	Evidence at protein level	Tissue enhanced	Detected in all		adrenal gland: 325.2	Cell type enhanced	Detected in all		Late spermatids: 869.5;Urothelial cells: 938.8	Low cancer specificity	Detected in all			Low region specificity	Detected in all			Low immune cell specificity	Detected in all			Low lineage specificity	Detected in all			Low cell line specificity	Detected in all			Low region specificity	Detected in all
COAD/READ	PHKG2		ENSG00000156873	Phosphorylase kinase catalytic subunit gamma 2	P15735	16	30748293-30761176	Disease related genes, Enzymes, Human disease related genes, Metabolic proteins, Potential drug targets, Predicted intracellular proteins, Predicted membrane proteins	Carbohydrate metabolism, Glycogen metabolism	Calmodulin-binding, Kinase, Serine/threonine-protein kinase, Transferase	Disease variant, Glycogen storage disease	Evidence at protein level	Evidence at protein level	Evidence at protein level	Evidence at protein level	Tissue enriched	Detected in all	4	testis: 130.1	Group enriched	Detected in many	5	Early spermatids: 397.0;Late spermatids: 1576.6	Low cancer specificity	Detected in all			Low region specificity	Detected in all			Low immune cell specificity	Detected in all			Low lineage specificity	Detected in all			Low cell line specificity	Detected in all			Low region specificity	Detected in all			Low region specificity	Detected in all
COAD/READ	SERPING1	C1-INH, C1IN, C1INH, C1NH, HAE1, HAE2	ENSG00000149131	Serpin family G member 1	P05155	11	57597387-57619171	Candidate cardiovascular disease genes, Disease related genes, Human disease related genes, Plasma proteins, Predicted intracellular proteins, Predicted secreted proteins	Blood coagulation, Complement pathway, Fibrinolysis, Hemostasis, Immunity, Innate immunity	Protease inhibitor, Serine protease inhibitor	Disease variant	Evidence at protein level	Evidence at protein level	Evidence at protein level	Evidence at protein level	Tissue enhanced	Detected in all		liver: 2622.4	Cell type enhanced	Detected in many		Cholangiocytes: 726.4;Ductal cells: 604.0;Fibroblasts: 793.6;Hepatocytes: 2530.0;Leydig cells: 735.3	Cancer enhanced	Detected in all		liver cancer: 609.9	Low region specificity	Detected in all			Immune cell enhanced	Detected in many		neutrophil: 65.2;plasmacytoid DC: 60.6	Group enriched	Detected in many	243	dendritic cells: 60.6;granulocytes: 65.2;monocytes: 25.7	Group enriched	Detected in many	6	ASC diff: 1372.2;ASC TERT1: 694.9;HSkMC: 1159.0	Low region specificity	Detected in all			Region enhanced	Detected in all
LIHC	SFPQ	PPP1R140, PSF	ENSG00000116560	Splicing factor proline and glutamine rich	P23246	1	35176378-35193145	Cancer-related genes, Disease related genes, Plasma proteins, Predicted intracellular proteins, Transcription factors	Biological rhythms, DNA damage, DNA recombination, DNA repair, Immunity, Innate immunity, mRNA processing, mRNA splicing, Transcription, Transcription regulation	Activator, DNA-binding, Repressor, RNA-binding	Cancer-related genes	Evidence at protein level	Evidence at protein level	Evidence at protein level	Evidence at protein level	Low tissue specificity	Detected in all			Low cell type specificity	Detected in all			Low cancer specificity	Detected in all			Low region specificity	Detected in all			Low immune cell specificity	Detected in all			Low lineage specificity	Detected in all			Low cell line specificity	Detected in all			Low region specificity	Detected in all			Low region specificity	Detected in all
LIHC	G6PD	G6PD1	ENSG00000160211	Glucose-6-phosphate dehydrogenase	P11413	X	154531391-154547572	Cancer-related genes, Disease related genes, Enzymes, Human disease related genes, Metabolic proteins, Plasma proteins, Potential drug targets, Predicted intracellular proteins	Carbohydrate metabolism, Glucose metabolism	Oxidoreductase	Cancer-related genes, Disease variant, Hereditary hemolytic anemia	Evidence at protein level	Evidence at protein level	Evidence at protein level	Evidence at protein level	Tissue enhanced	Detected in all		bone marrow: 105.9	Cell type enhanced	Detected in many		monocytes: 112.3	Low cancer specificity	Detected in all			Low region specificity	Detected in all			Immune cell enhanced	Detected in all		eosinophil: 412.7	Lineage enriched	Detected in all	5	granulocytes: 412.7	Cell line enhanced	Detected in all		A549: 2333.8;MCF7: 883.9	Low region specificity	Detected in all			Low region specificity	Detected in all
LIHC	KIF20A	RAB6KIFL	ENSG00000112984	Kinesin family member 20A	O95235	5	138178719-138187723	Predicted intracellular proteins	Protein transport, Transport	Motor protein		Evidence at protein level	Evidence at protein level	Evidence at protein level	Evidence at protein level	Tissue enhanced	Detected in many		bone marrow: 14.1;lymphoid tissue: 24.6;testis: 11.7	Cell type enhanced	Detected in many		Cytotrophoblasts: 11.0;Erythroid cells: 24.6;Extravillous trophoblasts: 13.1;Granulosa cells: 11.1;Spermatocytes: 21.7	Low cancer specificity	Detected in all			Not detected	Not detected			Group enriched	Detected in some	12	NK-cell: 6.6;T-reg: 2.5	Group enriched	Detected in many	46	NK-cells: 6.6;T-cells: 2.5	Low cell line specificity	Detected in many			Low region specificity	Detected in some			Low region specificity	Detected in many
LIHC	KDM1A	AOF2, BHC110, KDM1, KIAA0601, LSD1	ENSG00000004487	Lysine demethylase 1A	O60341	1	23019443-23083689	Disease related genes, Enzymes, Human disease related genes, Potential drug targets, Predicted intracellular proteins	Transcription, Transcription regulation	Chromatin regulator, Developmental protein, Oxidoreductase, Repressor	Disease variant	Evidence at protein level	Evidence at protein level	Evidence at protein level	Evidence at protein level	Low tissue specificity	Detected in all			Cell type enhanced	Detected in many		Spermatocytes: 131.8	Low cancer specificity	Detected in all			Low region specificity	Detected in all			Low immune cell specificity	Detected in many			Low lineage specificity	Detected in all			Low cell line specificity	Detected in all			Low region specificity	Detected in all			Low region specificity	Detected in all
LIHC	TRMT6	CGI-09, GCD10, Gcd10p, MGC5029	ENSG00000089195	TRNA methyltransferase 6	Q9UJA5	20	5937228-5950558	Predicted intracellular proteins	tRNA processing			Evidence at protein level	Evidence at protein level	Evidence at protein level	Evidence at protein level	Low tissue specificity	Detected in all			Cell type enhanced	Detected in all		Spermatogonia: 103.6	Low cancer specificity	Detected in all			Low region specificity	Detected in all			Low immune cell specificity	Detected in many			Low lineage specificity	Detected in all			Low cell line specificity	Detected in all			Low region specificity	Detected in all			Low region specificity	Detected in all
LIHC	PSMD1	P112, Rpn2, S1	ENSG00000173692	Proteasome 26S subunit, non-ATPase 1	Q99460	2	231056845-231173116	Plasma proteins, Predicted intracellular proteins, Predicted membrane proteins				Evidence at protein level	Evidence at protein level	Evidence at protein level	Evidence at protein level	Low tissue specificity	Detected in all			Cell type enhanced	Detected in all		Spermatocytes: 247.9	Low cancer specificity	Detected in all			Low region specificity	Detected in all			Low immune cell specificity	Detected in all			Low lineage specificity	Detected in all			Low cell line specificity	Detected in all			Low region specificity	Detected in all			Low region specificity	Detected in all
LIHC	GTPBP4	CRFG, FLJ10686, FLJ10690, NGB, NOG1	ENSG00000107937	GTP binding protein 4	Q9BZE4	10	988434-1019932	Predicted intracellular proteins	Ribosome biogenesis			Evidence at protein level	Evidence at protein level	Evidence at protein level	Evidence at protein level	Low tissue specificity	Detected in all			Low cell type specificity	Detected in all			Low cancer specificity	Detected in all			Low region specificity	Detected in all			Low immune cell specificity	Detected in all			Low lineage specificity	Detected in all			Low cell line specificity	Detected in all			Low region specificity	Detected in all			Low region specificity	Detected in all
LIHC	CCT4	Cctd	ENSG00000115484	Chaperonin containing TCP1 subunit 4	P50991	2	61868085-61888671	Plasma proteins, Predicted intracellular proteins		Chaperone		Evidence at protein level	Evidence at protein level	Evidence at protein level	Evidence at protein level	Low tissue specificity	Detected in all			Low cell type specificity	Detected in all			Low cancer specificity	Detected in all			Low region specificity	Detected in all			Low immune cell specificity	Detected in all			Low lineage specificity	Detected in all			Low cell line specificity	Detected in all			Low region specificity	Detected in all			Low region specificity	Detected in all
LIHC	CAD	GATD4	ENSG00000084774	Carbamoyl-phosphate synthetase 2, aspartate transcarbamylase, and dihydroorotase	P27708	2	27217369-27243943	Cancer-related genes, Disease related genes, Enzymes, Human disease related genes, Metabolic proteins, Plasma proteins, Potential drug targets, Predicted intracellular proteins	Pyrimidine biosynthesis	Allosteric enzyme, Hydrolase, Ligase, Multifunctional enzyme, Transferase	Cancer-related genes, Congenital disorder of glycosylation, Disease variant, Epilepsy	Evidence at protein level	Evidence at protein level	Evidence at protein level	Evidence at protein level	Low tissue specificity	Detected in all			Low cell type specificity	Detected in many			Low cancer specificity	Detected in all			Low region specificity	Detected in all			Low immune cell specificity	Detected in many			Low lineage specificity	Detected in many			Low cell line specificity	Detected in all			Low region specificity	Detected in all			Low region specificity	Detected in all
LIHC	RBM28	FLJ10377	ENSG00000106344	RNA binding motif protein 28	Q9NW13	7	128297685-128343908	Disease related genes, Human disease related genes, Predicted intracellular proteins	mRNA processing, mRNA splicing	RNA-binding	Disease variant, Mental retardation	Evidence at protein level	Evidence at protein level	Evidence at protein level	Evidence at protein level	Low tissue specificity	Detected in all			Cell type enhanced	Detected in all		Cone photoreceptor cells: 93.8	Low cancer specificity	Detected in all			Low region specificity	Detected in all			Low immune cell specificity	Detected in all			Low lineage specificity	Detected in all			Low cell line specificity	Detected in all			Low region specificity	Detected in all			Low region specificity	Detected in all
LIHC	HILPDA	C7orf68, FLJ21076, HIG-2, HIG2	ENSG00000135245	Hypoxia inducible lipid droplet associated	Q9Y5L2	7	128455849-128458418	Predicted membrane proteins	Stress response			Evidence at protein level	Evidence at protein level	Evidence at protein level	Evidence at protein level	Tissue enhanced	Detected in all		esophagus: 164.3	Cell type enhanced	Detected in many		Basal respiratory cells: 170.8;Club cells: 140.2;Extravillous trophoblasts: 246.8;Ionocytes: 311.3;Syncytiotrophoblasts: 241.1	Cancer enhanced	Detected in all		renal cancer: 72.4	Low region specificity	Detected in all			Immune cell enhanced	Detected in all		eosinophil: 67.8	Low lineage specificity	Detected in all			Cell line enhanced	Detected in all		SK-BR-3: 116.1	Low region specificity	Detected in all
LIHC	CCT5	KIAA0098	ENSG00000150753	Chaperonin containing TCP1 subunit 5	P48643	5	10249929-10266389	Disease related genes, Human disease related genes, Plasma proteins, Predicted intracellular proteins		Chaperone	Disease variant, Neuropathy	Evidence at protein level	Evidence at protein level	Evidence at protein level	Evidence at protein level	Low tissue specificity	Detected in all			Low cell type specificity	Detected in all			Low cancer specificity	Detected in all			Low region specificity	Detected in all			Low immune cell specificity	Detected in all			Low lineage specificity	Detected in all			Low cell line specificity	Detected in all			Low region specificity	Detected in all			Low region specificity	Detected in all
LIHC	YARS1	tyrRS, YARS, YRS, YTS	ENSG00000134684	Tyrosyl-tRNA synthetase 1	P54577	1	32775237-32817380	Disease related genes, Enzymes, Human disease related genes, Metabolic proteins, Plasma proteins, Potential drug targets, Predicted intracellular proteins	Protein biosynthesis	Aminoacyl-tRNA synthetase, Ligase, RNA-binding, tRNA-binding	Charcot-Marie-Tooth disease, Disease variant, Neurodegeneration, Neuropathy	Evidence at protein level	Evidence at protein level	Evidence at protein level	Evidence at protein level	Low tissue specificity	Detected in all			Cell type enhanced	Detected in some		Cardiomyocytes: 17.5;Cytotrophoblasts: 41.8;Extravillous trophoblasts: 48.1;Hofbauer cells: 41.0;Syncytiotrophoblasts: 37.6	Low cancer specificity	Detected in all			Low region specificity	Detected in all			Low immune cell specificity	Detected in all			Low lineage specificity	Detected in all			Low cell line specificity	Detected in all			Low region specificity	Detected in all			Low region specificity	Detected in all
LIHC	INTS13	ASUN, C12orf11, FLJ10637, Mat89Bb, NET48, SPATA30	ENSG00000064102	Integrator complex subunit 13	Q9NVM9	12	26905181-26938326	Predicted intracellular proteins	Cell cycle, Cell division, Mitosis			Evidence at protein level	Evidence at protein level	Evidence at protein level	Evidence at protein level	Low tissue specificity	Detected in all			Cell type enhanced	Detected in many		Alveolar cells type 1: 22.4;Endometrial stromal cells: 16.7;Extravillous trophoblasts: 16.1;Theca cells: 18.5	Low cancer specificity	Detected in all			Low region specificity	Detected in all			Low immune cell specificity	Detected in all			Low lineage specificity	Detected in all			Low cell line specificity	Detected in all			Low region specificity	Detected in all			Low region specificity	Detected in all
LIHC	GTSE1	B99, GTSE-1	ENSG00000075218	G2 and S-phase expressed 1	Q9NYZ3	22	46296870-46330810	Plasma proteins, Predicted intracellular proteins				Evidence at protein level	Evidence at transcript level	Evidence at protein level	Evidence at protein level	Tissue enhanced	Detected in some		bone marrow: 11.2;lymphoid tissue: 19.6	Cell type enhanced	Detected in many		Erythroid cells: 52.2;Extravillous trophoblasts: 31.2;Granulosa cells: 27.1;Spermatocytes: 73.6;Spermatogonia: 27.8	Low cancer specificity	Detected in many			Not detected	Not detected			Not detected in immune cells	Not detected			Not detected	Not detected			Low cell line specificity	Detected in many			Low region specificity	Detected in single			Not detected	Not detected
LIHC	KPNA2	IPOA1, QIP2, RCH1, SRP1alpha	ENSG00000182481	Karyopherin subunit alpha 2	P52292	17	68035636-68047364	Plasma proteins, Predicted intracellular proteins, Transporters	Host-virus interaction, Protein transport, Transport			Evidence at protein level	Evidence at protein level	Evidence at protein level	Evidence at protein level	Tissue enhanced	Detected in all		testis: 209.1	Cell type enhanced	Detected in all		Early spermatids: 863.9;Extravillous trophoblasts: 279.7;Spermatocytes: 552.9	Low cancer specificity	Detected in all			Low region specificity	Detected in all			Low immune cell specificity	Detected in many			Low lineage specificity	Detected in all			Low cell line specificity	Detected in all							Low region specificity	Detected in all
LIHC	SNX5		ENSG00000089006	Sorting nexin 5	Q9Y5X3	20	17941597-17968980	Predicted intracellular proteins	Endocytosis, Protein transport, Transport			Evidence at protein level	Evidence at protein level	Evidence at protein level	Evidence at protein level	Low tissue specificity	Detected in all			Cell type enhanced	Detected in all		Proximal tubular cells: 271.5	Low cancer specificity	Detected in all			Low region specificity	Detected in all			Low immune cell specificity	Detected in all			Low lineage specificity	Detected in all			Cell line enhanced	Detected in all		Hep G2: 639.4	Low region specificity	Detected in all			Low region specificity	Detected in all
LIHC	TTK	CT96, MPH1, MPS1, MPS1L1	ENSG00000112742	TTK protein kinase	P33981	6	80003887-80042527	Enzymes, Metabolic proteins, Plasma proteins, Predicted intracellular proteins		Kinase, Serine/threonine-protein kinase, Transferase, Tyrosine-protein kinase		Evidence at protein level	Evidence at protein level	Evidence at protein level	Evidence at protein level	Group enriched	Detected in many	6	bone marrow: 25.3;lymphoid tissue: 46.6;testis: 34.3	Cell type enhanced	Detected in many		Early spermatids: 43.3;Erythroid cells: 23.1;Late spermatids: 21.4;Spermatocytes: 130.5;Spermatogonia: 33.0	Low cancer specificity	Detected in many			Not detected	Not detected			Immune cell enhanced	Detected in single		T-reg: 1.2	Low lineage specificity	Detected in single			Low cell line specificity	Detected in many			Not detected	Not detected			Low region specificity	Detected in single
LIHC	CDCA8	BOR, DasraB, FLJ12042, MESRGP	ENSG00000134690	Cell division cycle associated 8	Q53HL2	1	37692481-37709719	Predicted intracellular proteins	Cell cycle, Cell division, Mitosis			Evidence at protein level	Evidence at protein level	Evidence at protein level	Evidence at protein level	Tissue enhanced	Detected in many		bone marrow: 33.5;lymphoid tissue: 38.8;testis: 22.5	Cell type enhanced	Detected in many		Erythroid cells: 34.1;Extravillous trophoblasts: 26.0;Spermatocytes: 76.8;Spermatogonia: 42.0	Low cancer specificity	Detected in all			Low region specificity	Detected in single			Low immune cell specificity	Detected in many			Low lineage specificity	Detected in all			Low cell line specificity	Detected in many			Low region specificity	Detected in many			Not detected	Not detected
LIHC	HDAC2	KDAC2, RPD3, YAF1	ENSG00000196591	Histone deacetylase 2	Q92769	6	113933028-114011308	Cancer-related genes, Enzymes, FDA approved drug targets, Plasma proteins, Predicted intracellular proteins	Biological rhythms, Transcription, Transcription regulation	Chromatin regulator, Hydrolase, Repressor	Cancer-related genes, FDA approved drug targets	Evidence at protein level	Evidence at protein level	Evidence at protein level	Evidence at protein level	Low tissue specificity	Detected in all			Low cell type specificity	Detected in all			Low cancer specificity	Detected in all			Low region specificity	Detected in all			Low immune cell specificity	Detected in all			Low lineage specificity	Detected in all			Low cell line specificity	Detected in all			Low region specificity	Detected in all			Low region specificity	Detected in all
LIHC	CMSS1	C3orf26, MGC4308	ENSG00000184220	Cms1 ribosomal small subunit homolog	Q9BQ75	3	99817837-100181732	Predicted intracellular proteins				Evidence at protein level	Evidence at transcript level	Evidence at protein level	Evidence at protein level	Low tissue specificity	Detected in all			Cell type enhanced	Detected in all		Late spermatids: 215.8	Low cancer specificity	Detected in all			Low region specificity	Detected in all			Low immune cell specificity	Detected in all			Low lineage specificity	Detected in all			Low cell line specificity	Detected in all			Low region specificity	Detected in all			Low region specificity	Detected in all
LIHC	FARSB	FARSLB, FRSB, PheHB	ENSG00000116120	Phenylalanyl-tRNA synthetase subunit beta	Q9NSD9	2	222566899-222656092	Disease related genes, Enzymes, Human disease related genes, Metabolic proteins, Potential drug targets, Predicted intracellular proteins	Protein biosynthesis	Aminoacyl-tRNA synthetase, Ligase	Disease variant, Mental retardation, Neurodegeneration	Evidence at protein level	Evidence at protein level	Evidence at protein level	Evidence at protein level	Low tissue specificity	Detected in all			Low cell type specificity	Detected in all			Low cancer specificity	Detected in all			Low region specificity	Detected in all			Low immune cell specificity	Detected in many			Low lineage specificity	Detected in all			Low cell line specificity	Detected in all			Low region specificity	Detected in all			Low region specificity	Detected in all
LIHC	EIF5B	DKFZp434I036, FLJ10524, IF2, KIAA0741	ENSG00000158417	Eukaryotic translation initiation factor 5B	O60841	2	99337371-99401326	Enzymes, Plasma proteins, Predicted intracellular proteins	Protein biosynthesis	Hydrolase, Initiation factor		Evidence at protein level	Evidence at protein level	Evidence at protein level	Evidence at protein level	Low tissue specificity	Detected in all			Cell type enhanced	Detected in all		Early spermatids: 769.9	Low cancer specificity	Detected in all			Low region specificity	Detected in all			Low immune cell specificity	Detected in all			Low lineage specificity	Detected in all			Low cell line specificity	Detected in all			Low region specificity	Detected in all			Low region specificity	Detected in all
LIHC	PLOD2	LH2	ENSG00000152952	Procollagen-lysine,2-oxoglutarate 5-dioxygenase 2	O00469	3	146069440-146163653	Disease related genes, Enzymes, Human disease related genes, Metabolic proteins, Potential drug targets, Predicted intracellular proteins, Predicted membrane proteins		Dioxygenase, Oxidoreductase	Disease variant, Osteogenesis imperfecta	Evidence at protein level	Evidence at protein level	Evidence at protein level	Evidence at protein level	Low tissue specificity	Detected in all			Cell type enhanced	Detected in many		Astrocytes: 130.9;Basal respiratory cells: 115.1;Distal enterocytes: 143.7;Extravillous trophoblasts: 130.6	Low cancer specificity	Detected in all			Low region specificity	Detected in all			Not detected in immune cells	Not detected			Not detected	Not detected			Cell line enhanced	Detected in many		HBF TERT88: 636.0;hTERT-RPE1: 723.8;U-87 MG: 566.5	Low region specificity	Detected in all			Low region specificity	Detected in all
LIHC	CCT6A	CCT6, Cctz, HTR3, TCP20, TCPZ, TTCP20	ENSG00000146731	Chaperonin containing TCP1 subunit 6A	P40227	7	56051685-56063989	Plasma proteins, Predicted intracellular proteins		Chaperone		Evidence at protein level	Evidence at protein level	Evidence at protein level	Evidence at protein level	Low tissue specificity	Detected in all			Low cell type specificity	Detected in all			Low cancer specificity	Detected in all			Low region specificity	Detected in all			Low immune cell specificity	Detected in all			Low lineage specificity	Detected in all			Cell line enhanced	Detected in all		A-431: 1612.6	Low region specificity	Detected in all			Low region specificity	Detected in all
LIHC	DHX37	DDX37, Dhr1, KIAA1517, MGC2695, MGC4322	ENSG00000150990	DEAH-box helicase 37	Q8IY37	12	124946825-124989131	Disease related genes, Enzymes, Human disease related genes, Potential drug targets, Predicted intracellular proteins		Helicase, Hydrolase	Disease variant, Mental retardation	Evidence at protein level	Evidence at transcript level	Evidence at protein level	Evidence at protein level	Low tissue specificity	Detected in many			Low cell type specificity	Detected in many			Low cancer specificity	Detected in all			Low region specificity	Detected in all			Low immune cell specificity	Detected in many			Low lineage specificity	Detected in many			Low cell line specificity	Detected in all			Low region specificity	Detected in all			Low region specificity	Detected in all
LIHC	YBX1	BP-8, CSDA2, CSDB, DBPB, MDR-NF1, NSEP-1, NSEP1, YB-1, YB1	ENSG00000065978	Y-box binding protein 1	P67809	1	42682418-42703805	Cancer-related genes, Plasma proteins, Predicted intracellular proteins, Transcription factors	mRNA processing, mRNA splicing, Transcription, Transcription regulation	Activator, DNA-binding, Mitogen, Repressor, RNA-binding	Cancer-related genes	Evidence at protein level	Evidence at protein level	Evidence at protein level	Evidence at protein level	Tissue enhanced	Detected in all		skeletal muscle: 2038.9	Cell type enhanced	Detected in all		Early spermatids: 8388.7	Low cancer specificity	Detected in all			Low region specificity	Detected in all			Low immune cell specificity	Detected in all			Low lineage specificity	Detected in all			Low cell line specificity	Detected in all							Low region specificity	Detected in all
LIHC	EIF3M	FLJ29030, GA17, hfl-B5, PCID1, TANGO7	ENSG00000149100	Eukaryotic translation initiation factor 3 subunit M	Q7L2H7	11	32583798-32606264	Predicted intracellular proteins	Host-virus interaction, Protein biosynthesis	Initiation factor		Evidence at protein level	Evidence at transcript level	Evidence at protein level	Evidence at protein level	Low tissue specificity	Detected in all			Low cell type specificity	Detected in all			Low cancer specificity	Detected in all			Low region specificity	Detected in all			Low immune cell specificity	Detected in all			Low lineage specificity	Detected in all			Low cell line specificity	Detected in all			Low region specificity	Detected in all			Low region specificity	Detected in all
LIHC	PSRC1	DDA3	ENSG00000134222	Proline and serine rich coiled-coil 1	Q6PGN9	1	109279556-109283186	Predicted intracellular proteins	Cell cycle, Cell division, Mitosis			Evidence at protein level	Evidence at protein level	Evidence at protein level	Evidence at protein level	Group enriched	Detected in many	4	brain: 101.5;choroid plexus: 47.9;retina: 41.6	Cell type enhanced	Detected in many		Extravillous trophoblasts: 30.1;Oligodendrocytes: 95.2;Peritubular cells: 44.8;Rod photoreceptor cells: 71.0	Cancer enriched	Detected in all	4	glioma: 50.2	Low region specificity	Detected in all			Immune cell enhanced	Detected in many		classical monocyte: 12.0	Group enriched	Detected in many	11	dendritic cells: 5.4;granulocytes: 7.1;monocytes: 12.0	Low cell line specificity	Detected in all			Group enriched	Detected in many	5	amygdala: 3.5;cerebral cortex: 7.7;hippocampal formation: 5.7;white matter: 3.4	Low region specificity	Detected in all
LIHC	LRRC41	MUF1	ENSG00000132128	Leucine rich repeat containing 41	Q15345	1	46261196-46303616	Predicted intracellular proteins	Ubl conjugation pathway			Evidence at protein level	Evidence at transcript level	Evidence at protein level	Evidence at protein level	Low tissue specificity	Detected in all			Cell type enhanced	Detected in all		Glandular and luminal cells: 133.1;Syncytiotrophoblasts: 142.6	Low cancer specificity	Detected in all			Low region specificity	Detected in all			Low immune cell specificity	Detected in all			Low lineage specificity	Detected in all			Low cell line specificity	Detected in all			Low region specificity	Detected in all			Low region specificity	Detected in all
LIHC	MSH2	COCA1, HNPCC, HNPCC1	ENSG00000095002	MutS homolog 2	P43246	2	47403067-47663146	Cancer-related genes, Disease related genes, Human disease related genes, Plasma proteins, Predicted intracellular proteins	DNA damage, DNA repair	DNA-binding	Cancer-related genes, Disease variant, Hereditary nonpolyposis colorectal cancer, Tumor suppressor	Evidence at protein level	Evidence at protein level	Evidence at protein level	Evidence at protein level	Low tissue specificity	Detected in all			Low cell type specificity	Detected in many			Cancer enhanced	Detected in all		testis cancer: 46.2	Low region specificity	Detected in all			Low immune cell specificity	Detected in all			Low lineage specificity	Detected in all			Low cell line specificity	Detected in all			Low region specificity	Detected in all			Low region specificity	Detected in all
LIHC	PES1	NOP7, PES	ENSG00000100029	Pescadillo ribosomal biogenesis factor 1	O00541	22	30576625-30607083	Predicted intracellular proteins	Ribosome biogenesis, rRNA processing			Evidence at protein level	Evidence at protein level	Evidence at protein level	Evidence at protein level	Low tissue specificity	Detected in all			Low cell type specificity	Detected in all			Low cancer specificity	Detected in all			Low region specificity	Detected in all			Low immune cell specificity	Detected in many			Low lineage specificity	Detected in all			Low cell line specificity	Detected in all			Low region specificity	Detected in all			Low region specificity	Detected in all
LIHC	FANCE	FACE, FAE	ENSG00000112039	FA complementation group E	Q9HB96	6	35452338-35467102	Cancer-related genes, Disease related genes, Human disease related genes, Plasma proteins, Predicted intracellular proteins	DNA damage, DNA repair		Cancer-related genes, Disease variant, Fanconi anemia	Evidence at protein level	Evidence at protein level	Evidence at protein level	Evidence at protein level	Low tissue specificity	Detected in all			Cell type enhanced	Detected in many		Cytotrophoblasts: 22.1;Extravillous trophoblasts: 104.8;Syncytiotrophoblasts: 46.7	Low cancer specificity	Detected in all			Low region specificity	Detected in all			Not detected in immune cells	Not detected			Not detected	Not detected			Low cell line specificity	Detected in all			Low region specificity	Detected in all			Low region specificity	Detected in all
LIHC	DDX55	KIAA1595	ENSG00000111364	DEAD-box helicase 55	Q8NHQ9	12	123602077-123620943	Enzymes, Predicted intracellular proteins		Helicase, Hydrolase, RNA-binding		Evidence at protein level	Evidence at protein level	Evidence at protein level	Evidence at protein level	Low tissue specificity	Detected in all			Cell type enhanced	Detected in all		Late spermatids: 74.8	Low cancer specificity	Detected in all			Low region specificity	Detected in all			Low immune cell specificity	Detected in all			Low lineage specificity	Detected in all			Low cell line specificity	Detected in all			Low region specificity	Detected in all			Low region specificity	Detected in all
LIHC	FUCA2	dJ20N2.5, MGC1314	ENSG00000001036	Alpha-L-fucosidase 2	Q9BTY2	6	143494812-143511720	Enzymes, Metabolic proteins, Plasma proteins, Predicted intracellular proteins, Predicted secreted proteins		Glycosidase, Hydrolase		Evidence at protein level	Evidence at transcript level	Evidence at protein level	Evidence at protein level	Tissue enhanced	Detected in all		parathyroid gland: 165.8	Low cell type specificity	Detected in many			Low cancer specificity	Detected in all			Low region specificity	Detected in all			Low immune cell specificity	Detected in all			Low lineage specificity	Detected in all			Low cell line specificity	Detected in many			Low region specificity	Detected in all			Low region specificity	Detected in all
LIHC	NUP107	NUP84	ENSG00000111581	Nucleoporin 107	P57740	12	68686951-68745809	Disease related genes, Human disease related genes, Metabolic proteins, Potential drug targets, Predicted intracellular proteins, Transporters	mRNA transport, Protein transport, Translocation, Transport		Disease variant, Epilepsy, Mental retardation	Evidence at protein level	Evidence at transcript level	Evidence at protein level	Evidence at protein level	Low tissue specificity	Detected in all			Cell type enhanced	Detected in all		Spermatocytes: 89.4	Low cancer specificity	Detected in all			Low region specificity	Detected in all			Low immune cell specificity	Detected in all			Low lineage specificity	Detected in all			Low cell line specificity	Detected in all			Low region specificity	Detected in all			Low region specificity	Detected in all
LIHC	CEP55	C10orf3, CT111, FLJ10540	ENSG00000138180	Centrosomal protein 55	Q53EZ4	10	93496612-93529092	Disease related genes, Human disease related genes, Predicted intracellular proteins	Cell cycle, Cell division, Mitosis	Developmental protein	Disease variant	Evidence at protein level	Evidence at protein level	Evidence at protein level	Evidence at protein level	Tissue enhanced	Detected in many		lymphoid tissue: 27.4;testis: 21.7	Cell type enhanced	Detected in many		Early spermatids: 29.4;Extravillous trophoblasts: 17.1;Granulosa cells: 19.8;Spermatocytes: 77.3;Spermatogonia: 17.3	Low cancer specificity	Detected in all			Not detected	Not detected			Immune cell enriched	Detected in single	8	T-reg: 1.3	Lineage enriched	Detected in single	14	T-cells: 1.3	Low cell line specificity	Detected in many			Low region specificity	Detected in single			Low region specificity	Detected in single
LIHC	NAP1L1	MGC23410, MGC8688, NAP1, NAP1L, NRP	ENSG00000187109	Nucleosome assembly protein 1 like 1	P55209	12	76036585-76084735	Plasma proteins, Predicted intracellular proteins	Neurogenesis			Evidence at protein level	Evidence at transcript level	Evidence at protein level	Evidence at protein level	Low tissue specificity	Detected in all			Low cell type specificity	Detected in all			Low cancer specificity	Detected in all			Low region specificity	Detected in all			Low immune cell specificity	Detected in all			Low lineage specificity	Detected in all			Low cell line specificity	Detected in all			Low region specificity	Detected in all			Low region specificity	Detected in all
LIHC	CCT2	Cctb	ENSG00000166226	Chaperonin containing TCP1 subunit 2	P78371	12	69585426-69601570	Plasma proteins, Predicted intracellular proteins		Chaperone		Evidence at protein level	Evidence at protein level	Evidence at protein level	Evidence at protein level	Low tissue specificity	Detected in all			Cell type enhanced	Detected in all		Early spermatids: 1471.3;Spermatocytes: 625.4	Low cancer specificity	Detected in all			Low region specificity	Detected in all			Low immune cell specificity	Detected in all			Low lineage specificity	Detected in all			Low cell line specificity	Detected in all			Low region specificity	Detected in all			Low region specificity	Detected in all
LIHC	POLR1A	DKFZP586M0122, FLJ21915, RPA1, RPA190, RPO1-4	ENSG00000068654	RNA polymerase I subunit A	O95602	2	86020216-86106155	Disease related genes, Enzymes, Human disease related genes, Metabolic proteins, Plasma proteins, Potential drug targets, Predicted intracellular proteins, RNA polymerase related proteins	Transcription	Nucleotidyltransferase, Transferase	Disease variant	Evidence at protein level	Evidence at protein level	Evidence at protein level	Evidence at protein level	Low tissue specificity	Detected in all			Low cell type specificity	Detected in many			Low cancer specificity	Detected in all			Low region specificity	Detected in all			Not detected in immune cells	Not detected			Not detected	Not detected			Low cell line specificity	Detected in all			Low region specificity	Detected in all			Low region specificity	Detected in all
LIHC	C12orf65	FLJ38663, SPG55	ENSG00000130921	Chromosome 12 open reading frame 65	Q9H3J6	12	123233385-123258079	Disease related genes, Human disease related genes, Predicted intracellular proteins	Protein biosynthesis	RNA-binding	Disease variant, Hereditary spastic paraplegia, Neurodegeneration, Primary mitochondrial disease	Evidence at protein level	Evidence at transcript level	Evidence at protein level	Evidence at protein level	Tissue enhanced	Detected in all		lymphoid tissue: 60.0	Low cell type specificity	Detected in all			Low cancer specificity	Detected in all			Low region specificity	Detected in all			Low immune cell specificity	Detected in all			Low lineage specificity	Detected in all			Low cell line specificity	Detected in all			Low region specificity	Detected in all			Low region specificity	Detected in all
LIHC	EIF3B	EIF3S9, PRT1	ENSG00000106263	Eukaryotic translation initiation factor 3 subunit B	P55884	7	2354086-2380745	Plasma proteins, Predicted intracellular proteins	Protein biosynthesis	Initiation factor, RNA-binding		Evidence at protein level	Evidence at transcript level	Evidence at protein level	Evidence at protein level	Low tissue specificity	Detected in all			Low cell type specificity	Detected in all			Low cancer specificity	Detected in all			Low region specificity	Detected in all			Low immune cell specificity	Detected in many			Low lineage specificity	Detected in all			Low cell line specificity	Detected in all			Low region specificity	Detected in all			Low region specificity	Detected in all
LIHC	POLR1G	A34.5, ASE-1, CAST, CD3EAP, PAF49, RPA34	ENSG00000117877	RNA polymerase I subunit G	O15446	19	45406644-45410737	Predicted intracellular proteins	Transcription			Evidence at protein level	Evidence at protein level	Evidence at protein level	Evidence at protein level	Low tissue specificity	Detected in all			Group enriched	Detected in some	4	Cytotrophoblasts: 15.8;Extravillous trophoblasts: 26.3;Hofbauer cells: 11.5;Syncytiotrophoblasts: 7.7	Low cancer specificity	Detected in all			Low region specificity	Detected in all			Immune cell enhanced	Detected in many		plasmacytoid DC: 14.5	Lineage enriched	Detected in all	4	dendritic cells: 14.5	Cell line enhanced	Detected in all		U-251 MG: 200.5	Low region specificity	Detected in all			Low region specificity	Detected in all
LIHC	PTDSS2	PSS2	ENSG00000174915	Phosphatidylserine synthase 2	Q9BVG9	11	448268-491399	Enzymes, Metabolic proteins, Predicted membrane proteins	Lipid biosynthesis, Lipid metabolism, Phospholipid biosynthesis, Phospholipid metabolism	Transferase		Evidence at protein level	Evidence at transcript level	Evidence at protein level	Evidence at protein level	Low tissue specificity	Detected in all			Group enriched	Detected in many	5	Early spermatids: 144.6;Late spermatids: 347.6;Spermatocytes: 98.2	Low cancer specificity	Detected in all			Low region specificity	Detected in all			Not detected in immune cells	Not detected			Not detected	Not detected			Cell line enhanced	Detected in all		HEK 293: 67.2	Low region specificity	Detected in all			Low region specificity	Detected in all
LIHC	RBM45	DRB1, FLJ44612	ENSG00000155636	RNA binding motif protein 45	Q8IUH3	2	178112424-178139011	Plasma proteins, Predicted intracellular proteins	Differentiation, Neurogenesis	Developmental protein, RNA-binding		Evidence at protein level	Evidence at protein level	Evidence at protein level	Evidence at protein level	Low tissue specificity	Detected in all			Low cell type specificity	Detected in all			Low cancer specificity	Detected in all			Low region specificity	Detected in all			Low immune cell specificity	Detected in all			Low lineage specificity	Detected in all			Low cell line specificity	Detected in all			Low region specificity	Detected in all			Low region specificity	Detected in all
LIHC	GNL2	HUMAUANTIG, Ngp-1, Nog2, Nug2	ENSG00000134697	G protein nucleolar 2	Q13823	1	37566816-37595937	Predicted intracellular proteins	Ribosome biogenesis			Evidence at protein level	Evidence at protein level	Evidence at protein level	Evidence at protein level	Low tissue specificity	Detected in all			Low cell type specificity	Detected in many			Low cancer specificity	Detected in all			Low region specificity	Detected in all			Low immune cell specificity	Detected in all			Low lineage specificity	Detected in all			Low cell line specificity	Detected in all			Low region specificity	Detected in all			Low region specificity	Detected in all
LIHC	GTF2H1	BTF2, P62, TFIIH	ENSG00000110768	General transcription factor IIH subunit 1	P32780	11	18322295-18367045	Cancer-related genes, Predicted intracellular proteins	DNA damage, DNA repair, Transcription, Transcription regulation		Cancer-related genes	Evidence at protein level	Evidence at protein level	Evidence at protein level	Evidence at protein level	Low tissue specificity	Detected in all			Low cell type specificity	Detected in all			Low cancer specificity	Detected in all			Low region specificity	Detected in all			Low immune cell specificity	Detected in all			Low lineage specificity	Detected in all			Low cell line specificity	Detected in all			Low region specificity	Detected in all			Low region specificity	Detected in all
LIHC	TOE1	hCaf1z	ENSG00000132773	Target of EGR1, exonuclease	Q96GM8	1	45340052-45343973	Disease related genes, Human disease related genes, Predicted intracellular proteins			Disease variant, Neurodegeneration	Evidence at protein level	Evidence at protein level	Evidence at protein level	Evidence at protein level	Low tissue specificity	Detected in all			Cell type enhanced	Detected in all		Cytotrophoblasts: 36.6;Spermatocytes: 51.7	Low cancer specificity	Detected in all			Low region specificity	Detected in all			Low immune cell specificity	Detected in many			Low lineage specificity	Detected in all			Low cell line specificity	Detected in all			Low region specificity	Detected in all			Low region specificity	Detected in all
LIHC	YTHDF2	CAHL, HGRG8, NY-REN-2	ENSG00000198492	YTH N6-methyladenosine RNA binding protein 2	Q9Y5A9	1	28736621-28769775	Plasma proteins, Predicted intracellular proteins	Cell cycle, Cell division, Differentiation, Host-virus interaction, Immunity, Innate immunity, Mitosis, Oogenesis, Spermatogenesis	RNA-binding		Evidence at protein level	Evidence at protein level	Evidence at protein level	Evidence at protein level	Low tissue specificity	Detected in all			Low cell type specificity	Detected in all			Low cancer specificity	Detected in all			Low region specificity	Detected in all			Low immune cell specificity	Detected in all			Low lineage specificity	Detected in all			Low cell line specificity	Detected in all			Low region specificity	Detected in all			Low region specificity	Detected in all
LIHC	AKIP1	BCA3, C11orf17	ENSG00000166452	A-kinase interacting protein 1	Q9NQ31	11	8911139-8920084	Predicted intracellular proteins			Proto-oncogene	Evidence at protein level	Evidence at protein level	Evidence at protein level	Evidence at protein level	Low tissue specificity	Detected in all			Low cell type specificity	Detected in all			Low cancer specificity	Detected in all			Low region specificity	Detected in all			Low immune cell specificity	Detected in all			Low lineage specificity	Detected in all			Low cell line specificity	Detected in all			Low region specificity	Detected in all			Low region specificity	Detected in all
LIHC	SMG5	EST1B, KIAA1089, LPTS-RP1, LPTSRP1, RP11-54H19.7, SMG-5	ENSG00000198952	SMG5 nonsense mediated mRNA decay factor	Q9UPR3	1	156249224-156282825	Predicted membrane proteins	Nonsense-mediated mRNA decay			Evidence at protein level	Evidence at transcript level	Evidence at protein level	Evidence at protein level	Low tissue specificity	Detected in all			Low cell type specificity	Detected in all			Low cancer specificity	Detected in all			Low region specificity	Detected in all			Low immune cell specificity	Detected in all			Low lineage specificity	Detected in all			Low cell line specificity	Detected in all			Low region specificity	Detected in all			Low region specificity	Detected in all
LIHC	ACTR6	ARP6, FLJ13433	ENSG00000075089	Actin related protein 6	Q9GZN1	12	100199122-100241865	Predicted intracellular proteins				Evidence at protein level	Evidence at protein level	Evidence at protein level	Evidence at protein level	Low tissue specificity	Detected in all			Cell type enhanced	Detected in all		Early spermatids: 135.2	Low cancer specificity	Detected in all			Low region specificity	Detected in all			Low immune cell specificity	Detected in all			Low lineage specificity	Detected in all			Low cell line specificity	Detected in all			Low region specificity	Detected in all			Low region specificity	Detected in all
LIHC	ESF1	bA526K24.1, C20orf6	ENSG00000089048	ESF1 nucleolar pre-rRNA processing protein homolog	Q9H501	20	13714322-13784919	Predicted intracellular proteins	Transcription, Transcription regulation			Evidence at protein level	Evidence at protein level	Evidence at protein level	Evidence at protein level	Low tissue specificity	Detected in all			Low cell type specificity	Detected in all			Low cancer specificity	Detected in all			Low region specificity	Detected in all			Low immune cell specificity	Detected in many			Low lineage specificity	Detected in all			Low cell line specificity	Detected in all			Low region specificity	Detected in all			Low region specificity	Detected in all
LIHC	ETV5	ERM	ENSG00000244405	ETS variant transcription factor 5	P41161	3	186046314-186110318	Cancer-related genes, Human disease related genes, Predicted intracellular proteins, Transcription factors		DNA-binding	Cancer-related genes	Evidence at protein level	Evidence at protein level	Evidence at protein level	Evidence at protein level	Low tissue specificity	Detected in all			Cell type enhanced	Detected in many		Excitatory neurons: 94.0;Oligodendrocyte precursor cells: 169.9;Syncytiotrophoblasts: 88.8	Cancer enhanced	Detected in all		melanoma: 50.4	Low region specificity	Detected in all			Not detected in immune cells	Not detected			Not detected	Not detected			Cell line enhanced	Detected in many		SK-MEL-30: 178.3	Low region specificity	Detected in all			Low region specificity	Detected in all
LIHC	CNOT9	CAF40, CT129, RCD1, RCD1+, RQCD1	ENSG00000144580	CCR4-NOT transcription complex subunit 9	Q92600	2	218568580-218597080	Predicted intracellular proteins	RNA-mediated gene silencing, Transcription, Transcription regulation, Translation regulation	Activator, Repressor		Evidence at protein level	Evidence at transcript level	Evidence at protein level	Evidence at protein level	Low tissue specificity	Detected in all			Cell type enhanced	Detected in many		Extravillous trophoblasts: 40.7	Low cancer specificity	Detected in all			Low region specificity	Detected in all			Low immune cell specificity	Detected in all			Low lineage specificity	Detected in all			Low cell line specificity	Detected in all			Low region specificity	Detected in all			Low region specificity	Detected in all
LIHC	POLR3F	C34, RPC39, RPC6	ENSG00000132664	RNA polymerase III subunit F	Q9H1D9	20	18467389-18484646	Metabolic proteins, Predicted intracellular proteins, RNA polymerase related proteins	Antiviral defense, Immunity, Innate immunity, Transcription	DNA-binding		Evidence at protein level	Evidence at transcript level	Evidence at protein level	Evidence at protein level	Low tissue specificity	Detected in all			Cell type enhanced	Detected in all		Early spermatids: 42.7	Low cancer specificity	Detected in all			Low region specificity	Detected in all			Low immune cell specificity	Detected in many			Low lineage specificity	Detected in all			Low cell line specificity	Detected in all			Low region specificity	Detected in all			Low region specificity	Detected in all
LIHC	RPA1	HSSB, REPA1, RF-A, RP-A, RPA70	ENSG00000132383	Replication protein A1	P27694	17	1829702-1900082	Plasma proteins, Predicted intracellular proteins	DNA damage, DNA recombination, DNA repair, DNA replication	DNA-binding		Evidence at protein level	Evidence at protein level	Evidence at protein level	Evidence at protein level	Low tissue specificity	Detected in all			Low cell type specificity	Detected in many			Low cancer specificity	Detected in all			Low region specificity	Detected in all			Low immune cell specificity	Detected in all			Low lineage specificity	Detected in all			Low cell line specificity	Detected in all			Low region specificity	Detected in all			Low region specificity	Detected in all
LIHC	DDX1	DBP-RB	ENSG00000079785	DEAD-box helicase 1	Q92499	2	15591178-15634346	Enzymes, Plasma proteins, Predicted intracellular proteins	Antiviral defense, Host-virus interaction, Immunity, Innate immunity, mRNA processing, Transcription, Transcription regulation, tRNA processing	Activator, DNA-binding, Exonuclease, Helicase, Hydrolase, Nuclease, RNA-binding		Evidence at protein level	Evidence at protein level	Evidence at protein level	Evidence at protein level	Low tissue specificity	Detected in all			Cell type enhanced	Detected in all		Cardiomyocytes: 362.7	Low cancer specificity	Detected in all			Low region specificity	Detected in all			Low immune cell specificity	Detected in all			Low lineage specificity	Detected in all			Low cell line specificity	Detected in all			Low region specificity	Detected in all			Low region specificity	Detected in all
LIHC	DYNC1LI1	DNCLI1	ENSG00000144635	Dynein cytoplasmic 1 light intermediate chain 1	Q9Y6G9	3	32525974-32570858	Predicted intracellular proteins	Cell cycle, Cell division, Host-virus interaction, Mitosis, Transport	Motor protein		Evidence at protein level	Evidence at protein level	Evidence at protein level	Evidence at protein level	Low tissue specificity	Detected in all			Cell type enhanced	Detected in all		Spermatocytes: 192.0	Low cancer specificity	Detected in all			Low region specificity	Detected in all			Low immune cell specificity	Detected in all			Low lineage specificity	Detected in all			Low cell line specificity	Detected in all			Low region specificity	Detected in all			Low region specificity	Detected in all
LIHC	ZMYM4	KIAA0425, MYM, ZNF198L3, ZNF262	ENSG00000146463	Zinc finger MYM-type containing 4	Q5VZL5	1	35268709-35422058	Predicted intracellular proteins				Evidence at protein level	Evidence at transcript level	Evidence at protein level	Evidence at protein level	Low tissue specificity	Detected in all			Cell type enhanced	Detected in all		Excitatory neurons: 127.9;Inhibitory neurons: 136.5;Oligodendrocyte precursor cells: 174.4;Oligodendrocytes: 132.6	Low cancer specificity	Detected in all			Low region specificity	Detected in all			Low immune cell specificity	Detected in many			Low lineage specificity	Detected in all			Low cell line specificity	Detected in all			Low region specificity	Detected in all			Low region specificity	Detected in all
LIHC	FUBP1	FBP, FUBP	ENSG00000162613	Far upstream element binding protein 1	Q96AE4	1	77944055-77979110	Cancer-related genes, Plasma proteins, Predicted intracellular proteins	Transcription, Transcription regulation	DNA-binding	Cancer-related genes	Evidence at protein level	Evidence at protein level	Evidence at protein level	Evidence at protein level	Low tissue specificity	Detected in all			Low cell type specificity	Detected in all			Low cancer specificity	Detected in all			Low region specificity	Detected in all			Low immune cell specificity	Detected in all			Low lineage specificity	Detected in all			Low cell line specificity	Detected in all			Low region specificity	Detected in all			Low region specificity	Detected in all
LIHC	RRAGC	FLJ13311, GTR2	ENSG00000116954	Ras related GTP binding C	Q9HB90	1	38838198-38859772	Disease related genes, Predicted intracellular proteins		Hydrolase	Disease variant	Evidence at protein level	Evidence at protein level	Evidence at protein level	Evidence at protein level	Low tissue specificity	Detected in all			Cell type enhanced	Detected in all		Syncytiotrophoblasts: 224.1	Low cancer specificity	Detected in all			Low region specificity	Detected in all			Low immune cell specificity	Detected in many			Low lineage specificity	Detected in all			Low cell line specificity	Detected in all			Low region specificity	Detected in all			Low region specificity	Detected in all
LIHC	TUBG1	TUBG, TUBGCP1	ENSG00000131462	Tubulin gamma 1	P23258	17	42609641-42615238	Disease related genes, FDA approved drug targets, Human disease related genes, Plasma proteins, Predicted intracellular proteins			Disease variant, FDA approved drug targets, Lissencephaly	Evidence at protein level	Evidence at protein level	Evidence at protein level	Evidence at protein level	Tissue enhanced	Detected in all		testis: 173.8	Cell type enhanced	Detected in all		Early spermatids: 670.6;Erythroid cells: 286.9;Late spermatids: 560.5;Spermatocytes: 347.8	Low cancer specificity	Detected in all			Low region specificity	Detected in all			Low immune cell specificity	Detected in many			Low lineage specificity	Detected in all			Low cell line specificity	Detected in all			Low region specificity	Detected in all			Low region specificity	Detected in all
LIHC	RARS1	DALRD1, RARS	ENSG00000113643	Arginyl-tRNA synthetase 1	P54136	5	168486451-168519301	Disease related genes, Enzymes, Human disease related genes, Metabolic proteins, Plasma proteins, Potential drug targets, Predicted intracellular proteins	Protein biosynthesis	Aminoacyl-tRNA synthetase, Ligase	Disease variant, Leukodystrophy	Evidence at protein level	Evidence at protein level	Evidence at protein level	Evidence at protein level	Low tissue specificity	Detected in all			Group enriched	Detected in some	6	Cardiomyocytes: 50.8;Cytotrophoblasts: 104.2;Extravillous trophoblasts: 96.8;Hofbauer cells: 57.2;Syncytiotrophoblasts: 84.3	Low cancer specificity	Detected in all			Low region specificity	Detected in all			Low immune cell specificity	Detected in all			Low lineage specificity	Detected in all			Low cell line specificity	Detected in all			Low region specificity	Detected in all			Low region specificity	Detected in all
LIHC	PPAT	GPAT, PRAT	ENSG00000128059	Phosphoribosyl pyrophosphate amidotransferase	Q06203	4	56393362-56435615	Enzymes, Metabolic proteins, Predicted intracellular proteins	Purine biosynthesis	Allosteric enzyme, Glycosyltransferase, Transferase		Evidence at protein level	Evidence at protein level	Evidence at protein level	Evidence at protein level	Low tissue specificity	Detected in all			Cell type enhanced	Detected in many		Granulosa cells: 66.2	Low cancer specificity	Detected in all			Low region specificity	Detected in all			Low immune cell specificity	Detected in many			Low lineage specificity	Detected in all			Low cell line specificity	Detected in all			Low region specificity	Detected in all			Low region specificity	Detected in all
LIHC	DPH2	DPH2L2	ENSG00000132768	Diphthamide biosynthesis 2	Q9BQC3	1	43970000-43973369	Enzymes, Predicted intracellular proteins		Transferase		Evidence at protein level	Evidence at transcript level	Evidence at protein level	Evidence at protein level	Low tissue specificity	Detected in all			Low cell type specificity	Detected in many			Low cancer specificity	Detected in all			Low region specificity	Detected in all			Low immune cell specificity	Detected in many			Low lineage specificity	Detected in many			Low cell line specificity	Detected in all			Low region specificity	Detected in all			Low region specificity	Detected in all
LIHC	RUVBL1	ECP54, INO80H, NMP238, Pontin52, RVB1, TIH1, TIP49, TIP49a	ENSG00000175792	RuvB like AAA ATPase 1	Q9Y265	3	128064778-128153914	Enzymes, Plasma proteins, Predicted intracellular proteins	Cell cycle, Cell division, DNA damage, DNA recombination, DNA repair, Growth regulation, Mitosis, Transcription, Transcription regulation	Activator, Chromatin regulator, Helicase, Hydrolase		Evidence at protein level	Evidence at protein level	Evidence at protein level	Evidence at protein level	Low tissue specificity	Detected in all			Cell type enhanced	Detected in all		Endometrial ciliated cells: 147.0;Respiratory ciliated cells: 221.3	Low cancer specificity	Detected in all			Low region specificity	Detected in all			Low immune cell specificity	Detected in many			Low lineage specificity	Detected in all			Low cell line specificity	Detected in all			Low region specificity	Detected in all			Low region specificity	Detected in all
LIHC	GTF3C2	KIAA0011, TFIIIC110	ENSG00000115207	General transcription factor IIIC subunit 2	Q8WUA4	2	27325849-27357034	Predicted intracellular proteins	Transcription			Evidence at protein level	Evidence at protein level	Evidence at protein level	Evidence at protein level	Low tissue specificity	Detected in all			Cell type enhanced	Detected in all		Late spermatids: 61.9	Low cancer specificity	Detected in all			Low region specificity	Detected in all			Low immune cell specificity	Detected in all			Low lineage specificity	Detected in all			Low cell line specificity	Detected in all			Low region specificity	Detected in single			Low region specificity	Detected in all
LIHC	ENO1	ENO1L1, MBP-1, MPB1, PPH	ENSG00000074800	Enolase 1	P06733	1	8861000-8879190	Cancer-related genes, Enzymes, Metabolic proteins, Plasma proteins, Predicted intracellular proteins	Glycolysis, Plasminogen activation, Transcription, Transcription regulation	DNA-binding, Lyase, Repressor	Cancer-related genes	Evidence at protein level	Evidence at protein level	Evidence at protein level	Evidence at protein level	Low tissue specificity	Detected in all			Cell type enhanced	Detected in all		Ductal cells: 2259.3;Extravillous trophoblasts: 2078.5;Muller glia cells: 2624.9	Low cancer specificity	Detected in all			Low region specificity	Detected in all			Low immune cell specificity	Detected in all			Low lineage specificity	Detected in all			Low cell line specificity	Detected in all			Low region specificity	Detected in all			Low region specificity	Detected in all
LIHC	PLEKHM2	KIAA0842	ENSG00000116786	Pleckstrin homology and RUN domain containing M2	Q8IWE5	1	15684320-15734769	Predicted intracellular proteins				Evidence at protein level	Evidence at transcript level	Evidence at protein level	Evidence at protein level	Low tissue specificity	Detected in all			Low cell type specificity	Detected in many			Low cancer specificity	Detected in all			Low region specificity	Detected in all			Low immune cell specificity	Detected in many			Low lineage specificity	Detected in all			Low cell line specificity	Detected in all			Low region specificity	Detected in all			Low region specificity	Detected in all
LIHC	MRTO4	C1orf33, dJ657E11.4, MRT4	ENSG00000053372	MRT4 homolog, ribosome maturation factor	Q9UKD2	1	19251805-19260128	Predicted intracellular proteins, Ribosomal proteins	Ribosome biogenesis			Evidence at protein level	Evidence at transcript level	Evidence at protein level	Evidence at protein level	Low tissue specificity	Detected in all			Low cell type specificity	Detected in all			Low cancer specificity	Detected in all			Low region specificity	Detected in all			Low immune cell specificity	Detected in all			Low lineage specificity	Detected in all			Low cell line specificity	Detected in all			Low region specificity	Detected in all			Low region specificity	Detected in all
LIHC	MTMR2	CMT4B, KIAA1073	ENSG00000087053	Myotubularin related protein 2	Q13614	11	95821766-95925315	Disease related genes, Enzymes, Human disease related genes, Metabolic proteins, Potential drug targets, Predicted intracellular proteins	Lipid metabolism	Hydrolase	Charcot-Marie-Tooth disease, Disease variant, Neurodegeneration, Neuropathy	Evidence at protein level	Evidence at protein level	Evidence at protein level	Evidence at protein level	Low tissue specificity	Detected in all			Cell type enhanced	Detected in many		Late spermatids: 120.1;Oligodendrocytes: 226.6	Low cancer specificity	Detected in all			Low region specificity	Detected in all			Low immune cell specificity	Detected in many			Low lineage specificity	Detected in all			Low cell line specificity	Detected in all			Low region specificity	Detected in all			Low region specificity	Detected in all
LIHC	SLC1A5	AAAT, ASCT2, M7V1, RDRC	ENSG00000105281	Solute carrier family 1 member 5	Q15758	19	46774883-46788594	FDA approved drug targets, Metabolic proteins, Plasma proteins, Predicted intracellular proteins, Predicted membrane proteins, Transporters	Amino-acid transport, Host-virus interaction, Symport, Transport	Host cell receptor for virus entry, Receptor	FDA approved drug targets	Evidence at protein level	Evidence at protein level	Evidence at protein level	Evidence at protein level	Low tissue specificity	Detected in all			Cell type enhanced	Detected in many		Basal prostatic cells: 148.6;Erythroid cells: 143.3	Low cancer specificity	Detected in all			Low region specificity	Detected in all			Immune cell enhanced	Detected in many		plasmacytoid DC: 95.8	Low lineage specificity	Detected in all			Low cell line specificity	Detected in all			Low region specificity	Detected in many			Low region specificity	Detected in all
LIHC	ZWINT	KNTC2AP, SIP30, Zwint1	ENSG00000122952	ZW10 interacting kinetochore protein	O95229	10	56357227-56361273	Predicted intracellular proteins	Cell cycle, Cell division, Mitosis			Evidence at protein level	Evidence at protein level	Evidence at protein level	Evidence at protein level	Tissue enhanced	Detected in many		bone marrow: 41.6;lymphoid tissue: 43.5	Cell type enhanced	Detected in many		Erythroid cells: 133.0;Extravillous trophoblasts: 108.6;Late spermatids: 208.8;Spermatocytes: 121.0;Spermatogonia: 100.3	Low cancer specificity	Detected in all			Low region specificity	Detected in all			Immune cell enhanced	Detected in many		T-reg: 17.0	Lineage enriched	Detected in many	5	T-cells: 17.0	Low cell line specificity	Detected in many			Low region specificity	Detected in all			Low region specificity	Detected in single
LIHC	NCAPD2	CAP-D2, CNAP1, hCAP-D2, KIAA0159	ENSG00000010292	Non-SMC condensin I complex subunit D2	Q15021	12	6493356-6531955	Disease related genes, Human disease related genes, Plasma proteins, Predicted intracellular proteins	Cell cycle, Cell division, DNA condensation, Mitosis		Disease variant, Primary microcephaly	Evidence at protein level	Evidence at protein level	Evidence at protein level	Evidence at protein level	Tissue enhanced	Detected in all		lymphoid tissue: 76.8	Cell type enhanced	Detected in many		Erythroid cells: 48.0;Late spermatids: 34.3	Low cancer specificity	Detected in all			Low region specificity	Detected in all			Low immune cell specificity	Detected in all			Low lineage specificity	Detected in all			Low cell line specificity	Detected in all			Low region specificity	Detected in all			Low region specificity	Detected in all
LIHC	GCN1	GCN1L, GCN1L1, KIAA0219	ENSG00000089154	GCN1 activator of EIF2AK4	Q92616	12	120127202-120194715	Plasma proteins, Predicted intracellular proteins	Stress response, Translation regulation	Activator		Evidence at protein level	Evidence at protein level	Evidence at protein level	Evidence at protein level	Low tissue specificity	Detected in all			Low cell type specificity	Detected in many			Low cancer specificity	Detected in all			Low region specificity	Detected in all			Low immune cell specificity	Detected in many			Low lineage specificity	Detected in all			Low cell line specificity	Detected in all			Low region specificity	Detected in all			Low region specificity	Detected in all
LIHC	LPCAT1	AGPAT10, AGPAT9, AYTL2, FLJ12443	ENSG00000153395	Lysophosphatidylcholine acyltransferase 1	Q8NF37	5	1456480-1523962	Enzymes, Metabolic proteins, Predicted membrane proteins	Lipid biosynthesis, Lipid metabolism, Phospholipid biosynthesis, Phospholipid metabolism	Acyltransferase, Transferase		Evidence at protein level	Evidence at protein level	Evidence at protein level	Evidence at protein level	Tissue enhanced	Detected in many		lung: 57.3;lymphoid tissue: 38.2	Cell type enhanced	Detected in many		Alveolar cells type 2: 324.0;Cone photoreceptor cells: 146.0;Rod photoreceptor cells: 148.2	Cancer enhanced	Detected in all		lung cancer: 79.2	Low region specificity	Detected in many			Low immune cell specificity	Detected in some			Low lineage specificity	Detected in single			Cell line enhanced	Detected in many		BEWO: 89.1;EFO-21: 82.4;PC-3: 60.7	Low region specificity	Detected in all			Low region specificity	Detected in all
LIHC	GOLT1B	CGI-141, GOT1, YMR292W	ENSG00000111711	Golgi transport 1B	Q9Y3E0	12	21501781-21518408	Predicted membrane proteins	Protein transport, Transport			Evidence at protein level	Evidence at protein level	Evidence at protein level	Evidence at protein level	Low tissue specificity	Detected in all			Low cell type specificity	Detected in all			Low cancer specificity	Detected in all			Low region specificity	Detected in all			Low immune cell specificity	Detected in all			Low lineage specificity	Detected in all			Low cell line specificity	Detected in all			Low region specificity	Detected in all			Low region specificity	Detected in all
LIHC	SF3A3	PRP9, PRPF9, SAP61, SF3a60	ENSG00000183431	Splicing factor 3a subunit 3	Q12874	1	37956975-37990075	Plasma proteins, Predicted intracellular proteins	mRNA processing, mRNA splicing			Evidence at protein level	Evidence at protein level	Evidence at protein level	Evidence at protein level	Low tissue specificity	Detected in all			Low cell type specificity	Detected in all			Low cancer specificity	Detected in all			Low region specificity	Detected in all			Low immune cell specificity	Detected in all			Low lineage specificity	Detected in all			Low cell line specificity	Detected in all			Low region specificity	Detected in all			Low region specificity	Detected in all
LIHC	CBX3	HP1Hs-gamma	ENSG00000122565	Chromobox 3	Q13185	7	26201162-26213607	Plasma proteins, Predicted intracellular proteins	Biological rhythms, Transcription, Transcription regulation	Chromatin regulator, Repressor		Evidence at protein level	Evidence at protein level	Evidence at protein level	Evidence at protein level	Low tissue specificity	Detected in all			Low cell type specificity	Detected in all			Low cancer specificity	Detected in all			Low region specificity	Detected in all			Low immune cell specificity	Detected in all			Low lineage specificity	Detected in all			Low cell line specificity	Detected in all							Low region specificity	Detected in all
LIHC	TCOF1	TCS, treacle	ENSG00000070814	Treacle ribosome biogenesis factor 1	Q13428	5	150357629-150400308	Disease related genes, Human disease related genes, Plasma proteins, Predicted intracellular proteins			Disease variant	Evidence at protein level	Evidence at protein level	Evidence at protein level	Evidence at protein level	Tissue enhanced	Detected in all		brain: 104.8	Low cell type specificity	Detected in all			Low cancer specificity	Detected in all			Low region specificity	Detected in all			Low immune cell specificity	Detected in all			Low lineage specificity	Detected in all			Low cell line specificity	Detected in all			Low region specificity	Detected in all			Low region specificity	Detected in all
LIHC	PRIM1		ENSG00000198056	DNA primase subunit 1	P49642	12	56731296-56752374	Predicted intracellular proteins	DNA replication, Transcription	Nucleotidyltransferase, Transferase		Evidence at protein level	Evidence at protein level	Evidence at protein level	Evidence at protein level	Tissue enhanced	Detected in all		bone marrow: 28.2	Cell type enhanced	Detected in many		Erythroid cells: 56.4;Spermatocytes: 118.2;Spermatogonia: 107.2	Low cancer specificity	Detected in all			Low region specificity	Detected in all			Low immune cell specificity	Detected in all			Low lineage specificity	Detected in all			Low cell line specificity	Detected in all			Low region specificity	Detected in all			Low region specificity	Detected in all
LIHC	CSE1L	CAS, CSE1, XPO2	ENSG00000124207	Chromosome segregation 1 like	P55060	20	49046246-49096960	Cancer-related genes, Plasma proteins, Predicted intracellular proteins, Transporters	Protein transport, Transport		Cancer-related genes	Evidence at protein level	Evidence at protein level	Evidence at protein level	Evidence at protein level	Low tissue specificity	Detected in all			Cell type enhanced	Detected in all		Spermatocytes: 164.0;Spermatogonia: 121.5	Low cancer specificity	Detected in all			Low region specificity	Detected in all			Low immune cell specificity	Detected in all			Low lineage specificity	Detected in all			Low cell line specificity	Detected in all			Low region specificity	Detected in all			Low region specificity	Detected in all
LIHC	HDGF	HMG1L2	ENSG00000143321	Heparin binding growth factor	P51858	1	156742109-156766925	Plasma proteins, Predicted intracellular proteins, Predicted secreted proteins	Transcription, Transcription regulation	DNA-binding, Growth factor, Heparin-binding, Repressor		Evidence at protein level	Evidence at protein level	Evidence at protein level	Evidence at protein level	Low tissue specificity	Detected in all			Low cell type specificity	Detected in all			Low cancer specificity	Detected in all			Low region specificity	Detected in all			Low immune cell specificity	Detected in all			Low lineage specificity	Detected in all			Low cell line specificity	Detected in all			Low region specificity	Detected in all			Low region specificity	Detected in all
LIHC	SMARCD1	BAF60A, CRACD1, Rsc6p	ENSG00000066117	SWI/SNF related, matrix associated, actin dependent regulator of chromatin, subfamily d, member 1	Q96GM5	12	50085200-50100707	Cancer-related genes, Disease related genes, Human disease related genes, Predicted intracellular proteins	Neurogenesis	Chromatin regulator	Cancer-related genes, Disease variant, Mental retardation	Evidence at protein level	Evidence at protein level	Evidence at protein level	Evidence at protein level	Low tissue specificity	Detected in all			Low cell type specificity	Detected in many			Low cancer specificity	Detected in all			Low region specificity	Detected in all			Low immune cell specificity	Detected in many			Low lineage specificity	Detected in all			Low cell line specificity	Detected in all			Low region specificity	Detected in all			Low region specificity	Detected in all
LIHC	NDC80	HEC, HEC1, hsNDC80, KNTC2, TID3	ENSG00000080986	NDC80 kinetochore complex component	O14777	18	2571557-2616635	Predicted intracellular proteins	Cell cycle, Cell division, Mitosis			Evidence at protein level	Evidence at protein level	Evidence at protein level	Evidence at protein level	Tissue enhanced	Detected in many		bone marrow: 31.2;lymphoid tissue: 29.2	Cell type enhanced	Detected in many		Erythroid cells: 63.4;Spermatocytes: 82.8	Low cancer specificity	Detected in all			Low region specificity	Detected in many			Low immune cell specificity	Detected in many			Group enriched	Detected in many	5	B-cells: 7.2;granulocytes: 8.3;T-cells: 11.3	Low cell line specificity	Detected in all			Low region specificity	Detected in single			Not detected	Not detected
LIHC	LYRM2	DJ122O8.2	ENSG00000083099	LYR motif containing 2	Q9NU23	6	89568144-89638749	Predicted intracellular proteins				Evidence at protein level	Evidence at transcript level	Evidence at protein level	Evidence at protein level	Low tissue specificity	Detected in all			Low cell type specificity	Detected in all			Low cancer specificity	Detected in all			Low region specificity	Detected in all			Low immune cell specificity	Detected in all			Low lineage specificity	Detected in all			Low cell line specificity	Detected in all			Low region specificity	Detected in all
LIHC	BMI1	PCGF4, RNF51	ENSG00000168283	BMI1 proto-oncogene, polycomb ring finger	P35226	10	22321099-22331484	Cancer-related genes, Human disease related genes, Predicted intracellular proteins	Transcription, Transcription regulation	Chromatin regulator, Repressor	Cancer-related genes, Proto-oncogene	Evidence at protein level	Evidence at protein level	Evidence at protein level	Evidence at protein level	Low tissue specificity	Detected in all			Cell type enhanced	Detected in many		Early spermatids: 134.0;Late spermatids: 165.1	Low cancer specificity	Detected in all			Low region specificity	Detected in all			Low immune cell specificity	Detected in many			Low lineage specificity	Detected in all			Cell line enhanced	Detected in all		HDLM-2: 508.3;U-937: 583.9
LIHC	PSMD14	pad1, POH1, Rpn11	ENSG00000115233	Proteasome 26S subunit, non-ATPase 14	O00487	2	161308425-161411717	Enzymes, Plasma proteins, Predicted intracellular proteins	DNA damage, DNA repair, Ubl conjugation pathway	Hydrolase, Metalloprotease, Protease		Evidence at protein level	Evidence at protein level	Evidence at protein level	Evidence at protein level	Low tissue specificity	Detected in all			Low cell type specificity	Detected in all			Low cancer specificity	Detected in all			Low region specificity	Detected in all			Low immune cell specificity	Detected in all			Low lineage specificity	Detected in all			Low cell line specificity	Detected in all			Low region specificity	Detected in all			Low region specificity	Detected in all
LIHC	MARCKS	80K-L, MACS, PKCSL	ENSG00000277443	Myristoylated alanine rich protein kinase C substrate	P29966	6	113857345-113863475	Plasma proteins, Predicted intracellular proteins		Actin-binding, Calmodulin-binding		Evidence at protein level	Evidence at protein level	Evidence at protein level	Evidence at protein level	Low tissue specificity	Detected in all			Low cell type specificity	Detected in all			Low cancer specificity	Detected in all			Low region specificity	Detected in all			Immune cell enhanced	Detected in many		intermediate monocyte: 12.7;neutrophil: 18.7	Low lineage specificity	Detected in many			Cell line enhanced	Detected in many		AF22: 405.8;TIME: 326.0	Low region specificity	Detected in all			Low region specificity	Detected in all
LIHC	WASF1	KIAA0269, SCAR1, WAVE, WAVE1	ENSG00000112290	WASP family member 1	Q92558	6	110099819-110180004	Disease related genes, Human disease related genes, Predicted intracellular proteins		Actin-binding	Disease variant, Epilepsy, Mental retardation	Evidence at protein level	Evidence at protein level	Evidence at protein level	Evidence at protein level	Tissue enhanced	Detected in many		brain: 82.8;testis: 78.6	Cell type enhanced	Detected in many		Early spermatids: 192.5;Excitatory neurons: 220.2;Late spermatids: 476.1;Oligodendrocytes: 106.5	Low cancer specificity	Detected in all			Group enriched	Detected in many	8	amygdala: 25.5;basal ganglia: 43.8;cerebral cortex: 82.8;hippocampal formation: 58.8;white matter: 36.1	Group enriched	Detected in some	8	memory B-cell: 3.3;naive B-cell: 4.2;plasmacytoid DC: 8.4	Group enriched	Detected in many	9	B-cells: 4.2;dendritic cells: 8.4	Cell line enhanced	Detected in many		hTERT-HME1: 124.2	Low region specificity	Detected in all			Low region specificity	Detected in all
LIHC	CENPA	CenH3, CENP-A	ENSG00000115163	Centromere protein A	P49450	2	26764289-26801067	Predicted intracellular proteins	Cell cycle, Cell division, Host-virus interaction, Mitosis	DNA-binding		Evidence at protein level	Evidence at protein level	Evidence at protein level	Evidence at protein level	Tissue enhanced	Detected in some		lymphoid tissue: 13.3	Cell type enhanced	Detected in many		Erythroid cells: 45.0;Extravillous trophoblasts: 33.2;Granulosa cells: 24.2;Plasma cells: 17.8;Spermatogonia: 28.6	Cancer enhanced	Detected in many		testis cancer: 24.1	Not detected	Not detected			Not detected in immune cells	Not detected			Not detected	Not detected			Low cell line specificity	Detected in many			Low region specificity	Detected in many			Not detected	Not detected
LIHC	MAPKAPK5	MK5, PRAK	ENSG00000089022	MAPK activated protein kinase 5	Q8IW41	12	111842228-111902222	Enzymes, Metabolic proteins, Predicted intracellular proteins, Predicted membrane proteins		Kinase, Serine/threonine-protein kinase, Transferase	Tumor suppressor	Evidence at protein level	Evidence at protein level	Evidence at protein level	Evidence at protein level	Low tissue specificity	Detected in all			Low cell type specificity	Detected in all			Low cancer specificity	Detected in all			Low region specificity	Detected in all			Low immune cell specificity	Detected in all			Low lineage specificity	Detected in all			Low cell line specificity	Detected in all			Low region specificity	Detected in all			Low region specificity	Detected in all
LIHC	PHF5A	bK223H9.2, INI, MGC1346, Rds3, SAP14b, SF3b14b, SF3B7	ENSG00000100410	PHD finger protein 5A	Q7RTV0	22	41459717-41468692	Predicted intracellular proteins, Transcription factors	mRNA processing, mRNA splicing, Transcription, Transcription regulation	Activator, DNA-binding, RNA-binding		Evidence at protein level	Evidence at protein level	Evidence at protein level	Evidence at protein level	Low tissue specificity	Detected in all			Low cell type specificity	Detected in all			Low cancer specificity	Detected in all			Low region specificity	Detected in all			Low immune cell specificity	Detected in all			Low lineage specificity	Detected in all			Low cell line specificity	Detected in all			Low region specificity	Detected in all			Low region specificity	Detected in all
LIHC	PNO1	KHRBP1, RRP20	ENSG00000115946	Partner of NOB1 homolog	Q9NRX1	2	68157888-68176238	Plasma proteins, Predicted intracellular proteins		RNA-binding		Evidence at protein level	Evidence at protein level	Evidence at protein level	Evidence at protein level	Low tissue specificity	Detected in all			Low cell type specificity	Detected in all			Low cancer specificity	Detected in all			Low region specificity	Detected in all			Low immune cell specificity	Detected in many			Low lineage specificity	Detected in all			Low cell line specificity	Detected in all			Low region specificity	Detected in all			Low region specificity	Detected in all
LIHC	RRP12	KIAA0690	ENSG00000052749	Ribosomal RNA processing 12 homolog	Q5JTH9	10	97356358-97426076	Predicted intracellular proteins, Predicted membrane proteins				Evidence at protein level	Evidence at protein level	Evidence at protein level	Evidence at protein level	Group enriched	Detected in all	4	bone marrow: 90.9;skeletal muscle: 38.5	Low cell type specificity	Detected in many			Low cancer specificity	Detected in all			Low region specificity	Detected in many			Immune cell enhanced	Detected in many		neutrophil: 26.7	Low lineage specificity	Detected in all			Low cell line specificity	Detected in all			Low region specificity	Detected in all			Low region specificity	Detected in all
LIHC	LDHA		ENSG00000134333	Lactate dehydrogenase A	P00338	11	18394560-18408425	Cancer-related genes, Disease related genes, Enzymes, FDA approved drug targets, Human disease related genes, Metabolic proteins, Plasma proteins, Predicted intracellular proteins		Oxidoreductase	Cancer-related genes, Disease variant, FDA approved drug targets, Glycogen storage disease	Evidence at protein level	Evidence at protein level	Evidence at protein level	Evidence at protein level	Low tissue specificity	Detected in all			Cell type enhanced	Detected in all		Basal keratinocytes: 2198.1;Basal respiratory cells: 2133.0;Extravillous trophoblasts: 2086.2	Low cancer specificity	Detected in all			Low region specificity	Detected in all			Low immune cell specificity	Detected in all			Low lineage specificity	Detected in all			Low cell line specificity	Detected in all			Low region specificity	Detected in all
LIHC	HEXB		ENSG00000049860	Hexosaminidase subunit beta	P07686	5	74640023-74722647	Disease related genes, Enzymes, Human disease related genes, Metabolic proteins, Plasma proteins, Potential drug targets, Predicted intracellular proteins		Glycosidase, Hydrolase	Disease variant, Gangliosidosis, Neurodegeneration	Evidence at protein level	Evidence at protein level	Evidence at protein level	Evidence at protein level	Low tissue specificity	Detected in all			Cell type enhanced	Detected in many		Cytotrophoblasts: 466.5;Hofbauer cells: 340.2;Syncytiotrophoblasts: 493.6	Low cancer specificity	Detected in all			Low region specificity	Detected in all			Low immune cell specificity	Detected in all			Low lineage specificity	Detected in all			Cell line enhanced	Detected in many		ASC diff: 746.0;GAMG: 646.3	Low region specificity	Detected in all			Low region specificity	Detected in all
LIHC	EIF2B5	EIF-2B, EIF2Bepsilon	ENSG00000145191	Eukaryotic translation initiation factor 2B subunit epsilon	Q13144	3	184135038-184146127	Disease related genes, Human disease related genes, Plasma proteins, Predicted intracellular proteins	Protein biosynthesis	Initiation factor	Disease variant, Leukodystrophy	Evidence at protein level	Evidence at protein level	Evidence at protein level	Evidence at protein level	Low tissue specificity	Detected in all			Low cell type specificity	Detected in all			Low cancer specificity	Detected in all			Low region specificity	Detected in all			Low immune cell specificity	Detected in all			Low lineage specificity	Detected in all			Low cell line specificity	Detected in all			Low region specificity	Detected in all			Low region specificity	Detected in all
LIHC	RCC2	TD-60	ENSG00000179051	Regulator of chromosome condensation 2	Q9P258	1	17406760-17439677	Predicted intracellular proteins	Cell cycle, Cell division, Mitosis	Guanine-nucleotide releasing factor		Evidence at protein level	Evidence at transcript level	Evidence at protein level	Evidence at protein level	Low tissue specificity	Detected in all			Low cell type specificity	Detected in many			Low cancer specificity	Detected in all			Low region specificity	Detected in all			Low immune cell specificity	Detected in many			Low lineage specificity	Detected in many			Low cell line specificity	Detected in all			Low region specificity	Detected in all			Low region specificity	Detected in all
LIHC	SRSF2	PR264, SC-35, SC35, SFRS2, SFRS2A	ENSG00000161547	Serine and arginine rich splicing factor 2	Q01130	17	76734115-76737333	Cancer-related genes, Human disease related genes, Plasma proteins, Predicted intracellular proteins	mRNA processing, mRNA splicing	RNA-binding	Cancer-related genes	Evidence at protein level	Evidence at protein level	Evidence at protein level	Evidence at protein level	Low tissue specificity	Detected in all			Low cell type specificity	Detected in all			Low cancer specificity	Detected in all			Low region specificity	Detected in all			Low immune cell specificity	Detected in all			Low lineage specificity	Detected in all			Low cell line specificity	Detected in all			Low region specificity	Detected in all
LIHC	GPN2	ATPBD1B, FLJ10349	ENSG00000142751	GPN-loop GTPase 2	Q9H9Y4	1	26876132-26890283	Predicted intracellular proteins		Hydrolase		Evidence at protein level	Evidence at transcript level	Evidence at protein level	Evidence at protein level	Low tissue specificity	Detected in all			Low cell type specificity	Detected in all			Low cancer specificity	Detected in all			Low region specificity	Detected in all			Low immune cell specificity	Detected in all			Low lineage specificity	Detected in all			Low cell line specificity	Detected in all			Low region specificity	Detected in all
LIHC	SLC2A1	CSE, DYT18, DYT9, GLUT, GLUT1, HTLVR	ENSG00000117394	Solute carrier family 2 member 1	P11166	1	42925353-42958893	Cancer-related genes, Disease related genes, Human disease related genes, Metabolic proteins, Plasma proteins, Potential drug targets, Predicted intracellular proteins, Predicted membrane proteins, Transporters	Sugar transport, Transport		Cancer-related genes, Cataract, Disease variant, Dystonia, Epilepsy, Hereditary hemolytic anemia, Mental retardation	Evidence at protein level	Evidence at protein level	Evidence at protein level	Evidence at protein level	Tissue enhanced	Detected in many		placenta: 98.7;skin 1: 79.8	Cell type enhanced	Detected in many		Cytotrophoblasts: 833.8;Erythroid cells: 520.4;Extravillous trophoblasts: 536.4;Syncytiotrophoblasts: 2482.5	Low cancer specificity	Detected in all			Low region specificity	Detected in all			Low immune cell specificity	Detected in many			Low lineage specificity	Detected in many			Cell line enhanced	Detected in all		BEWO: 241.0;CACO-2: 219.9;Hep G2: 157.4	Low region specificity	Detected in all
LIHC	TMEM69	C1orf154, FLJ21029	ENSG00000159596	Transmembrane protein 69	Q5SWH9	1	45688181-45694436	Predicted membrane proteins				Evidence at protein level	Evidence at transcript level	Evidence at protein level	Evidence at protein level	Low tissue specificity	Detected in all			Low cell type specificity	Detected in many			Low cancer specificity	Detected in all			Low region specificity	Detected in all			Low immune cell specificity	Detected in all			Low lineage specificity	Detected in all			Low cell line specificity	Detected in all			Low region specificity	Detected in all			Low region specificity	Detected in all
LIHC	HSPA14	HSP70-4, HSP70L1	ENSG00000187522	Heat shock protein family A (Hsp70) member 14	Q0VDF9	10	14838306-14871741	Predicted intracellular proteins		Chaperone		Evidence at protein level	Evidence at transcript level	Evidence at protein level	Evidence at protein level	Low tissue specificity	Detected in all			Cell type enhanced	Detected in all		Spermatocytes: 223.8	Low cancer specificity	Detected in all			Low region specificity	Detected in all			Low immune cell specificity	Detected in all			Low lineage specificity	Detected in all			Low cell line specificity	Detected in all			Low region specificity	Detected in all			Low region specificity	Detected in all
LIHC	STK25	SOK1, YSK1	ENSG00000115694	Serine/threonine kinase 25	O00506	2	241492670-241509730	Enzymes, Metabolic proteins, Plasma proteins, Predicted intracellular proteins		Kinase, Serine/threonine-protein kinase, Transferase		Evidence at protein level	Evidence at transcript level	Evidence at protein level	Evidence at protein level	Group enriched	Detected in all	5	skeletal muscle: 489.9;tongue: 213.8	Low cell type specificity	Detected in all			Low cancer specificity	Detected in all			Low region specificity	Detected in all			Low immune cell specificity	Detected in all			Low lineage specificity	Detected in all			Low cell line specificity	Detected in all			Low region specificity	Detected in all			Low region specificity	Detected in all
LIHC	NAE1	APP-BP1, APPBP1, ula-1	ENSG00000159593	NEDD8 activating enzyme E1 subunit 1	Q13564	16	66802875-66873256	Metabolic proteins, Plasma proteins, Predicted intracellular proteins	Apoptosis, Cell cycle, Ubl conjugation pathway			Evidence at protein level	Evidence at protein level	Evidence at protein level	Evidence at protein level	Low tissue specificity	Detected in all			Cell type enhanced	Detected in all		Spermatogonia: 219.3	Low cancer specificity	Detected in all			Low region specificity	Detected in all			Low immune cell specificity	Detected in all			Low lineage specificity	Detected in all			Low cell line specificity	Detected in all			Low region specificity	Detected in all
LIHC	XPO5	KIAA1291	ENSG00000124571	Exportin 5	Q9HAV4	6	43522334-43576038	Predicted intracellular proteins, Transporters	Host-virus interaction, Protein transport, RNA-mediated gene silencing, Transport	RNA-binding, tRNA-binding		Evidence at protein level	Evidence at protein level	Evidence at protein level	Evidence at protein level	Low tissue specificity	Detected in all			Low cell type specificity	Detected in many			Low cancer specificity	Detected in all			Low region specificity	Detected in all			Low immune cell specificity	Detected in many			Low lineage specificity	Detected in all			Low cell line specificity	Detected in all			Low region specificity	Detected in all			Low region specificity	Detected in all
LIHC	CDC20	CDC20A, p55CDC	ENSG00000117399	Cell division cycle 20	Q12834	1	43358981-43363203	Cancer-related genes, Plasma proteins, Predicted intracellular proteins, Transporters	Cell cycle, Cell division, Differentiation, Mitosis, Neurogenesis, Ubl conjugation pathway		Cancer-related genes	Evidence at protein level	Evidence at protein level	Evidence at protein level	Evidence at protein level	Tissue enhanced	Detected in many		bone marrow: 53.9;lymphoid tissue: 52.6;testis: 49.1	Cell type enhanced	Detected in many		Cytotrophoblasts: 65.0;Early spermatids: 135.0;Erythroid cells: 96.0;Extravillous trophoblasts: 146.2;Spermatocytes: 126.5	Low cancer specificity	Detected in all			Low region specificity	Detected in many			Group enriched	Detected in some	7	memory B-cell: 4.2;memory CD4 T-cell: 3.2;memory CD8 T-cell: 3.5;NK-cell: 9.5;T-reg: 11.6	Group enriched	Detected in many	9	B-cells: 4.2;NK-cells: 9.5;T-cells: 11.6	Low cell line specificity	Detected in all			Low region specificity	Detected in many			Low region specificity	Detected in some
LIHC	PRPF19	hPSO4, NMP200, PRP19, PSO4, SNEV, UBOX4	ENSG00000110107	Pre-mRNA processing factor 19	Q9UMS4	11	60890547-60906585	Enzymes, Plasma proteins, Predicted intracellular proteins	DNA damage, DNA repair, mRNA processing, mRNA splicing, Ubl conjugation pathway	Transferase		Evidence at protein level	Evidence at protein level	Evidence at protein level	Evidence at protein level	Low tissue specificity	Detected in all			Low cell type specificity	Detected in all			Low cancer specificity	Detected in all			Low region specificity	Detected in all			Low immune cell specificity	Detected in many			Low lineage specificity	Detected in all			Low cell line specificity	Detected in all			Low region specificity	Detected in all			Low region specificity	Detected in all
LIHC	BRIX1	BRIX, BXDC2, FLJ11100	ENSG00000113460	Biogenesis of ribosomes BRX1	Q8TDN6	5	34915677-34925996	Plasma proteins, Predicted intracellular proteins	Ribosome biogenesis			Evidence at protein level	Evidence at protein level	Evidence at protein level	Evidence at protein level	Low tissue specificity	Detected in all			Low cell type specificity	Detected in all			Low cancer specificity	Detected in all			Low region specificity	Detected in all			Low immune cell specificity	Detected in all			Low lineage specificity	Detected in all			Low cell line specificity	Detected in all			Low region specificity	Detected in all
LIHC	MAST2	KIAA0807, MAST205	ENSG00000086015	Microtubule associated serine/threonine kinase 2	Q6P0Q8	1	45786987-46036122	Cancer-related genes, Enzymes, Metabolic proteins, Predicted membrane proteins		Kinase, Serine/threonine-protein kinase, Transferase	Cancer-related genes	Evidence at protein level	Evidence at transcript level	Evidence at protein level	Evidence at protein level	Tissue enhanced	Detected in all		skeletal muscle: 170.6	Cell type enhanced	Detected in many		Distal enterocytes: 66.9;Inhibitory neurons: 86.6	Low cancer specificity	Detected in all			Low region specificity	Detected in all			Immune cell enhanced	Detected in single		non-classical monocyte: 1.5	Low lineage specificity	Detected in single			Low cell line specificity	Detected in all			Low region specificity	Detected in all			Low region specificity	Detected in all
LIHC	HINFP	DKFZP434F162, HiNF-P, MIZF, ZNF743	ENSG00000172273	Histone H4 transcription factor	Q9BQA5	11	119121580-119136059	Predicted intracellular proteins, Transcription factors	Transcription, Transcription regulation	Activator, DNA-binding, Repressor		Evidence at protein level	Evidence at protein level	Evidence at protein level	Evidence at protein level	Low tissue specificity	Detected in all			Low cell type specificity	Detected in many			Low cancer specificity	Detected in all			Low region specificity	Detected in all			Low immune cell specificity	Detected in all			Low lineage specificity	Detected in all			Low cell line specificity	Detected in all			Low region specificity	Detected in all
LIHC	PKNOX1	PREP1	ENSG00000160199	PBX/knotted 1 homeobox 1	P55347	21	42974510-43033931	Predicted intracellular proteins, Transcription factors	Transcription, Transcription regulation	Activator, DNA-binding		Evidence at protein level	Evidence at protein level	Evidence at protein level	Evidence at protein level	Low tissue specificity	Detected in all			Cell type enhanced	Detected in all		Basal prostatic cells: 106.8;Early spermatids: 121.1;Spermatocytes: 99.7	Low cancer specificity	Detected in all			Low region specificity	Detected in all			Low immune cell specificity	Detected in many			Low lineage specificity	Detected in all			Low cell line specificity	Detected in all			Low region specificity	Detected in all			Low region specificity	Detected in all
LIHC	RBM17	MGC14439, SPF45	ENSG00000134453	RNA binding motif protein 17	Q96I25	10	6089034-6117457	Plasma proteins, Predicted intracellular proteins	mRNA processing, mRNA splicing	RNA-binding		Evidence at protein level	Evidence at protein level	Evidence at protein level	Evidence at protein level	Low tissue specificity	Detected in all			Low cell type specificity	Detected in all			Low cancer specificity	Detected in all			Low region specificity	Detected in all			Low immune cell specificity	Detected in all			Low lineage specificity	Detected in all			Low cell line specificity	Detected in all			Low region specificity	Detected in all			Low region specificity	Detected in all
LIHC	CLCN2	ClC-2, CLC2, EJM6	ENSG00000114859	Chloride voltage-gated channel 2	P51788	3	184346185-184361650	Disease related genes, FDA approved drug targets, Human disease related genes, Plasma proteins, Predicted membrane proteins, Transporters	Ion transport, Transport	Chloride channel, Ion channel, Voltage-gated channel	Disease variant, Epilepsy, FDA approved drug targets	Evidence at protein level	Evidence at transcript level	Evidence at protein level	Evidence at protein level	Tissue enhanced	Detected in many		intestine: 16.2	Cell type enhanced	Detected in many		Distal enterocytes: 81.7;Proximal enterocytes: 27.4;Theca cells: 62.5	Low cancer specificity	Detected in all			Low region specificity	Detected in all			Not detected in immune cells	Not detected			Not detected	Not detected			Low cell line specificity	Detected in many			Low region specificity	Detected in all			Low region specificity	Detected in all
LIHC	MUTYH	MYH	ENSG00000132781	MutY DNA glycosylase	Q9UIF7	1	45329163-45340893	Cancer-related genes, Disease related genes, Enzymes, Human disease related genes, Potential drug targets, Predicted intracellular proteins	DNA damage, DNA repair	Glycosidase, Hydrolase	Cancer-related genes, Disease variant, Tumor suppressor	Evidence at protein level	Evidence at protein level	Evidence at protein level	Evidence at protein level	Low tissue specificity	Detected in all			Cell type enhanced	Detected in many		Cytotrophoblasts: 40.2	Low cancer specificity	Detected in all			Low region specificity	Detected in all			Low immune cell specificity	Detected in all			Low lineage specificity	Detected in all			Low cell line specificity	Detected in all
LIHC	ORC4	HsORC4, ORC4L, Orc4p	ENSG00000115947	Origin recognition complex subunit 4	O43929	2	147930396-148021604	Disease related genes, Human disease related genes, Predicted intracellular proteins	DNA replication	DNA-binding	Disease variant, Dwarfism	Evidence at protein level	Evidence at protein level	Evidence at protein level	Evidence at protein level	Low tissue specificity	Detected in all			Low cell type specificity	Detected in all			Low cancer specificity	Detected in all			Low region specificity	Detected in all			Low immune cell specificity	Detected in all			Low lineage specificity	Detected in all			Low cell line specificity	Detected in all			Low region specificity	Detected in all			Low region specificity	Detected in all
LIHC	WDCP	C2orf44, FLJ21945, MMAP	ENSG00000163026	WD repeat and coiled coil containing	Q9H6R7	2	24029347-24049575	Cancer-related genes, Disease related genes, Predicted intracellular proteins			Cancer-related genes	Evidence at protein level	Evidence at protein level	Evidence at protein level	Evidence at protein level	Low tissue specificity	Detected in all			Cell type enhanced	Detected in many		Collecting duct cells: 9.2;Distal tubular cells: 7.9;Granulosa cells: 4.3;Theca cells: 4.5	Low cancer specificity	Detected in all			Low region specificity	Detected in all			Low immune cell specificity	Detected in many			Low lineage specificity	Detected in all			Low cell line specificity	Detected in all			Low region specificity	Detected in all			Low region specificity	Detected in all
LIHC	TMEM106C	MGC5576	ENSG00000134291	Transmembrane protein 106C	Q9BVX2	12	47963569-47968878	Predicted intracellular proteins, Predicted membrane proteins, Transporters				Evidence at protein level	Evidence at protein level	Evidence at protein level	Evidence at protein level	Low tissue specificity	Detected in all			Cell type enhanced	Detected in all		Distal enterocytes: 244.8;Muller glia cells: 268.4;Paneth cells: 208.3;Proximal enterocytes: 385.7;Undifferentiated cells: 220.5	Low cancer specificity	Detected in all			Low region specificity	Detected in all			Low immune cell specificity	Detected in all			Low lineage specificity	Detected in all			Cell line enhanced	Detected in all		U-937: 876.5	Low region specificity	Detected in all			Low region specificity	Detected in all
LIHC	WASF2	SCAR2, WAVE2	ENSG00000158195	WASP family member 2	Q9Y6W5	1	27404230-27490167	Predicted intracellular proteins	Host-virus interaction	Actin-binding		Evidence at protein level	Evidence at protein level	Evidence at protein level	Evidence at protein level	Low tissue specificity	Detected in all			Low cell type specificity	Detected in all			Low cancer specificity	Detected in all			Low region specificity	Detected in all			Low immune cell specificity	Detected in all			Low lineage specificity	Detected in all			Low cell line specificity	Detected in all			Low region specificity	Detected in all			Low region specificity	Detected in all
LIHC	SAE1	AOS1, FLJ3091, Sua1	ENSG00000142230	SUMO1 activating enzyme subunit 1	Q9UBE0	19	47113274-47210636	Metabolic proteins, Predicted intracellular proteins	Ubl conjugation pathway	Ligase		Evidence at protein level	Evidence at protein level	Evidence at protein level	Evidence at protein level	Low tissue specificity	Detected in all			Cell type enhanced	Detected in all		Spermatocytes: 151.3	Low cancer specificity	Detected in all			Low region specificity	Detected in all			Low immune cell specificity	Detected in all			Low lineage specificity	Detected in all			Low cell line specificity	Detected in all			Low region specificity	Detected in all			Low region specificity	Detected in all
LIHC	ASAP1	CENTB4, DDEF1, KIAA1249, PAP, ZG14P	ENSG00000153317	ArfGAP with SH3 domain, ankyrin repeat and PH domain 1	Q9ULH1	8	130052104-130443674	Predicted intracellular proteins	Cilium biogenesis/degradation	GTPase activation		Evidence at protein level	Evidence at protein level	Evidence at protein level	Evidence at protein level	Low tissue specificity	Detected in all			Cell type enhanced	Detected in all		Excitatory neurons: 345.8;Late spermatids: 460.2;Oligodendrocyte precursor cells: 622.3	Low cancer specificity	Detected in all			Low region specificity	Detected in all			Immune cell enhanced	Detected in many		neutrophil: 11.6	Group enriched	Detected in many	5	dendritic cells: 3.7;granulocytes: 11.6;monocytes: 6.7	Cell line enhanced	Detected in all		TIME: 167.5	Low region specificity	Detected in all			Low region specificity	Detected in all
LIHC	ILF2	NF45	ENSG00000143621	Interleukin enhancer binding factor 2	Q12905	1	153661788-153671028	Plasma proteins, Predicted intracellular proteins	Transcription, Transcription regulation	Activator, DNA-binding		Evidence at protein level	Evidence at protein level	Evidence at protein level	Evidence at protein level	Low tissue specificity	Detected in all			Low cell type specificity	Detected in all			Low cancer specificity	Detected in all			Low region specificity	Detected in all			Low immune cell specificity	Detected in all			Low lineage specificity	Detected in all			Low cell line specificity	Detected in all			Low region specificity	Detected in all			Low region specificity	Detected in all
LIHC	ADSL		ENSG00000239900	Adenylosuccinate lyase	P30566	22	40346461-40390463	Disease related genes, Enzymes, Human disease related genes, Metabolic proteins, Potential drug targets, Predicted intracellular proteins	Purine biosynthesis	Lyase	Disease variant, Epilepsy	Evidence at protein level	Evidence at protein level	Evidence at protein level	Evidence at protein level	Group enriched	Detected in all	6	skeletal muscle: 345.1;tongue: 242.3	Low cell type specificity	Detected in all			Low cancer specificity	Detected in all			Low region specificity	Detected in all			Low immune cell specificity	Detected in all			Low lineage specificity	Detected in all			Low cell line specificity	Detected in all			Low region specificity	Detected in all			Low region specificity	Detected in all
LIHC	CDC6	CDC18L	ENSG00000094804	Cell division cycle 6	Q99741	17	40287879-40304657	Cancer-related genes, Disease related genes, Human disease related genes, Plasma proteins, Predicted intracellular proteins	Cell cycle, Cell division, DNA replication, Mitosis		Cancer-related genes, Disease variant, Dwarfism	Evidence at protein level	Evidence at transcript level	Evidence at protein level	Evidence at protein level	Tissue enhanced	Detected in many		bone marrow: 27.2;lymphoid tissue: 17.1	Cell type enhanced	Detected in many		Cytotrophoblasts: 23.2;Erythroid cells: 37.2;Extravillous trophoblasts: 34.6;Plasma cells: 31.6;Spermatocytes: 69.5;Spermatogonia: 57.2	Low cancer specificity	Detected in all			Low region specificity	Detected in some			Immune cell enhanced	Detected in some		plasmacytoid DC: 3.6	Group enriched	Detected in many	6	dendritic cells: 3.6;NK-cells: 1.5;T-cells: 2.4	Cell line enhanced	Detected in all		SK-BR-3: 500.3	Low region specificity	Detected in single			Not detected	Not detected
LIHC	STRN4	PPP2R6C, ZIN	ENSG00000090372	Striatin 4	Q9NRL3	19	46719511-46746994	Predicted intracellular proteins, Predicted membrane proteins		Calmodulin-binding		Evidence at protein level	Evidence at protein level	Evidence at protein level	Evidence at protein level	Low tissue specificity	Detected in all			Low cell type specificity	Detected in many			Low cancer specificity	Detected in all			Low region specificity	Detected in all			Low immune cell specificity	Detected in many			Low lineage specificity	Detected in all			Low cell line specificity	Detected in all			Low region specificity	Detected in all			Low region specificity	Detected in all
LIHC	USP48	FLJ11328, FLJ20103, FLJ23054, FLJ23277, MGC14879, USP31	ENSG00000090686	Ubiquitin specific peptidase 48	Q86UV5	1	21678298-21783606	Enzymes, Metabolic proteins, Plasma proteins, Predicted intracellular proteins	Ubl conjugation pathway	Hydrolase, Protease, Thiol protease		Evidence at protein level	Evidence at protein level	Evidence at protein level	Evidence at protein level	Low tissue specificity	Detected in all			Cell type enhanced	Detected in all		Granulosa cells: 200.4	Low cancer specificity	Detected in all			Low region specificity	Detected in all			Low immune cell specificity	Detected in all			Low lineage specificity	Detected in all			Low cell line specificity	Detected in all			Low region specificity	Detected in all			Low region specificity	Detected in all
LIHC	GRPEL2	DKFZp451C205, FLJ23713, Mt-GrpE#2	ENSG00000164284	GrpE like 2, mitochondrial	Q8TAA5	5	149345430-149354583	Predicted intracellular proteins		Chaperone		Evidence at protein level	Evidence at protein level	Evidence at protein level	Evidence at protein level	Tissue enhanced	Detected in all		esophagus: 44.9	Cell type enhanced	Detected in many		Endothelial cells: 36.0	Low cancer specificity	Detected in all			Low region specificity	Detected in all			Low immune cell specificity	Detected in all			Low lineage specificity	Detected in all			Low cell line specificity	Detected in all			Low region specificity	Detected in all			Low region specificity	Detected in all
LIHC	STIP1	HOP, STI1	ENSG00000168439	Stress induced phosphoprotein 1	P31948	11	64185272-64204543	Plasma proteins, Predicted intracellular proteins				Evidence at protein level	Evidence at protein level	Evidence at protein level	Evidence at protein level	Tissue enhanced	Detected in all		brain: 340.6	Low cell type specificity	Detected in all			Low cancer specificity	Detected in all			Low region specificity	Detected in all			Low immune cell specificity	Detected in all			Low lineage specificity	Detected in all			Low cell line specificity	Detected in all			Low region specificity	Detected in all			Low region specificity	Detected in all
LIHC	TRPC4AP	C20orf188, dJ756N5.2, DKFZp586C1223, DKFZP727M231, PPP1R158, TRRP4AP	ENSG00000100991	Transient receptor potential cation channel subfamily C member 4 associated protein	Q8TEL6	20	35002404-35092807	Predicted intracellular proteins	Ubl conjugation pathway			Evidence at protein level	Evidence at transcript level	Evidence at protein level	Evidence at protein level	Low tissue specificity	Detected in all			Cell type enhanced	Detected in all		Oligodendrocytes: 138.0	Low cancer specificity	Detected in all			Low region specificity	Detected in all			Low immune cell specificity	Detected in all			Low lineage specificity	Detected in all			Low cell line specificity	Detected in all			Low region specificity	Detected in all			Low region specificity	Detected in all
LIHC	WDR75	FLJ12519, NET16, UTP17	ENSG00000115368	WD repeat domain 75	Q8IWA0	2	189441446-189475552	Predicted intracellular proteins	Ribosome biogenesis, rRNA processing, Transcription, Transcription regulation			Evidence at protein level	Evidence at transcript level	Evidence at protein level	Evidence at protein level	Low tissue specificity	Detected in all			Low cell type specificity	Detected in all			Low cancer specificity	Detected in all			Low region specificity	Detected in all			Low immune cell specificity	Detected in many			Low lineage specificity	Detected in all			Low cell line specificity	Detected in all			Low region specificity	Detected in all			Low region specificity	Detected in all
LIHC	RNF34	FLJ21786, RIF, RIFF	ENSG00000170633	Ring finger protein 34	Q969K3	12	121400041-121430623	Enzymes, Predicted intracellular proteins	Apoptosis, Ubl conjugation pathway	Transferase		Evidence at protein level	Evidence at protein level	Evidence at protein level	Evidence at protein level	Low tissue specificity	Detected in all			Cell type enhanced	Detected in all		Spermatocytes: 134.0	Low cancer specificity	Detected in all			Low region specificity	Detected in all			Low immune cell specificity	Detected in all			Low lineage specificity	Detected in all			Low cell line specificity	Detected in all			Low region specificity	Detected in all			Low region specificity	Detected in all
LIHC	GTF2H3	BTF2, P34, TFIIH	ENSG00000111358	General transcription factor IIH subunit 3	Q13889	12	123633739-123662604	Predicted intracellular proteins	DNA damage, DNA repair, Transcription, Transcription regulation			Evidence at protein level	Evidence at protein level	Evidence at protein level	Evidence at protein level	Low tissue specificity	Detected in all			Low cell type specificity	Detected in all			Low cancer specificity	Detected in all			Low region specificity	Detected in all			Low immune cell specificity	Detected in many			Low lineage specificity	Detected in all			Low cell line specificity	Detected in all			Low region specificity	Detected in all			Low region specificity	Detected in all
LIHC	BTF3L4	MGC23908	ENSG00000134717	Basic transcription factor 3 like 4	Q96K17	1	52056199-52090716	Predicted intracellular proteins				Evidence at protein level	Evidence at transcript level	Evidence at protein level	Evidence at protein level	Low tissue specificity	Detected in all			Low cell type specificity	Detected in all			Low cancer specificity	Detected in all			Low region specificity	Detected in all			Low immune cell specificity	Detected in all			Low lineage specificity	Detected in all			Low cell line specificity	Detected in all			Low region specificity	Detected in all			Low region specificity	Detected in all
LIHC	ABCC5	EST277145, MOAT-C, MRP5, SMRP	ENSG00000114770	ATP binding cassette subfamily C member 5	O15440	3	183919934-184017939	Cancer-related genes, Metabolic proteins, Predicted intracellular proteins, Predicted membrane proteins, Transporters	Transport		Cancer-related genes	Evidence at protein level	Evidence at transcript level	Evidence at protein level	Evidence at protein level	Tissue enhanced	Detected in all		choroid plexus: 167.1	Cell type enhanced	Detected in many		Cone photoreceptor cells: 196.0;Inhibitory neurons: 122.8;Rod photoreceptor cells: 121.1	Low cancer specificity	Detected in all			Low region specificity	Detected in all			Low immune cell specificity	Detected in all			Low lineage specificity	Detected in all			Cell line enhanced	Detected in all		RT4: 136.4	Low region specificity	Detected in all			Low region specificity	Detected in all
LIHC	UBE2O	E2-230K	ENSG00000175931	Ubiquitin conjugating enzyme E2 O	Q9C0C9	17	76389456-76453152	Enzymes, Metabolic proteins, Predicted intracellular proteins	Transport, Ubl conjugation pathway	Transferase		Evidence at protein level	Evidence at protein level	Evidence at protein level	Evidence at protein level	Low tissue specificity	Detected in all			Cell type enhanced	Detected in many		Excitatory neurons: 54.7;Inhibitory neurons: 63.0	Low cancer specificity	Detected in all			Low region specificity	Detected in all			Low immune cell specificity	Detected in some			Low lineage specificity	Detected in many			Low cell line specificity	Detected in all			Low region specificity	Detected in all			Low region specificity	Detected in all
LIHC	KIAA0930	bK268H5.C22.1, C22orf9	ENSG00000100364	KIAA0930	Q6ICG6	22	45192244-45240894	Predicted intracellular proteins				Evidence at protein level	Evidence at transcript level	Evidence at protein level	Evidence at protein level	Tissue enhanced	Detected in all		brain: 211.9	Cell type enhanced	Detected in many		Astrocytes: 132.2;Excitatory neurons: 139.6;Oligodendrocytes: 152.9	Low cancer specificity	Detected in all			Low region specificity	Detected in all			Group enriched	Detected in many	5	classical monocyte: 11.0;eosinophil: 8.6;intermediate monocyte: 13.9;myeloid DC: 12.1;non-classical monocyte: 17.3;plasmacytoid DC: 10.0	Group enriched	Detected in all	5	dendritic cells: 12.1;granulocytes: 8.6;monocytes: 17.3	Cell line enhanced	Detected in many		THP-1: 327.8	Low region specificity	Detected in all			Low region specificity	Detected in all
LIHC	SLC38A1	ATA1, NAT2, SAT1	ENSG00000111371	Solute carrier family 38 member 1	Q9H2H9	12	46183063-46270017	FDA approved drug targets, Metabolic proteins, Predicted intracellular proteins, Predicted membrane proteins, Transporters	Amino-acid transport, Ion transport, Sodium transport, Symport, Transport		FDA approved drug targets	Evidence at protein level	Evidence at transcript level	Evidence at protein level	Evidence at protein level	Low tissue specificity	Detected in many			Cell type enhanced	Detected in many		Bipolar cells: 443.5	Low cancer specificity	Detected in all			Low region specificity	Detected in all			Low immune cell specificity	Detected in many			Low lineage specificity	Detected in many			Cell line enhanced	Detected in many		U-698: 386.1	Low region specificity	Detected in all
LIHC	MGME1	bA504H3.4, C20orf72, DDK1	ENSG00000125871	Mitochondrial genome maintenance exonuclease 1	Q9BQP7	20	17969018-17991122	Disease related genes, Human disease related genes, Predicted intracellular proteins	DNA damage, DNA repair	Exonuclease, Hydrolase, Nuclease	Disease variant, Primary mitochondrial disease, Progressive external ophthalmoplegia	Evidence at protein level	Evidence at protein level	Evidence at protein level	Evidence at protein level	Low tissue specificity	Detected in all			Low cell type specificity	Detected in many			Low cancer specificity	Detected in all			Low region specificity	Detected in all			Low immune cell specificity	Detected in all			Low lineage specificity	Detected in all			Low cell line specificity	Detected in all			Low region specificity	Detected in all			Low region specificity	Detected in all
LIHC	PPT1	CLN1, INCL, PPT	ENSG00000131238	Palmitoyl-protein thioesterase 1	P50897	1	40072710-40097260	Disease related genes, Enzymes, Human disease related genes, Metabolic proteins, Potential drug targets, Predicted intracellular proteins	Sensory transduction, Vision	Hydrolase	Disease variant, Neurodegeneration, Neuronal ceroid lipofuscinosis	Evidence at protein level	Evidence at protein level	Evidence at protein level	Evidence at protein level	Low tissue specificity	Detected in all			Cell type enhanced	Detected in all		Hofbauer cells: 251.9;Kupffer cells: 315.8;Langerhans cells: 328.8;Macrophages: 271.3;monocytes: 227.2	Low cancer specificity	Detected in all			Low region specificity	Detected in all			Group enriched	Detected in all	4	classical monocyte: 1254.3;eosinophil: 624.2;intermediate monocyte: 1006.3;myeloid DC: 1091.1;neutrophil: 683.9;non-classical monocyte: 815.7	Group enriched	Detected in all	4	dendritic cells: 1091.1;granulocytes: 683.9;monocytes: 1254.3	Cell line enhanced	Detected in all		SK-BR-3: 1082.7;THP-1: 1449.6	Low region specificity	Detected in all			Low region specificity	Detected in all
LIHC	KIFC1	HSET, KNSL2	ENSG00000237649	Kinesin family member C1	Q9BW19	6	33391823-33409896	Plasma proteins, Predicted intracellular proteins	Cell cycle, Cell division, Mitosis	Motor protein		Evidence at protein level	Evidence at protein level	Evidence at protein level	Evidence at protein level	Tissue enhanced	Detected in many		bone marrow: 39.7;lymphoid tissue: 47.5	Cell type enhanced	Detected in many		Early spermatids: 32.0;Erythroid cells: 62.3;Extravillous trophoblasts: 39.6	Low cancer specificity	Detected in all			Low region specificity	Detected in single			Immune cell enhanced	Detected in some		T-reg: 1.6	Low lineage specificity	Detected in many			Low cell line specificity	Detected in many							Low region specificity	Detected in many
LIHC	ZNF207	BuGZ	ENSG00000010244	Zinc finger protein 207	O43670	17	32350132-32381885	Plasma proteins, Predicted intracellular proteins	Cell cycle, Cell division, Chromosome partition, Mitosis	DNA-binding		Evidence at protein level	Evidence at protein level	Evidence at protein level	Evidence at protein level	Low tissue specificity	Detected in all			Low cell type specificity	Detected in all			Low cancer specificity	Detected in all			Low region specificity	Detected in all			Low immune cell specificity	Detected in all			Low lineage specificity	Detected in all			Low cell line specificity	Detected in all			Low region specificity	Detected in all			Low region specificity	Detected in all
LIHC	UTP11	CGI-94, UTP11L	ENSG00000183520	UTP11 small subunit processome component	Q9Y3A2	1	38009258-38024820	Predicted intracellular proteins	rRNA processing			Evidence at protein level	Evidence at protein level	Evidence at protein level	Evidence at protein level	Group enriched	Detected in all	5	skeletal muscle: 111.4;tongue: 85.5	Cell type enhanced	Detected in many		Ductal cells: 60.2;Exocrine glandular cells: 67.4;Pancreatic endocrine cells: 72.6;Syncytiotrophoblasts: 77.8	Low cancer specificity	Detected in all			Low region specificity	Detected in all			Low immune cell specificity	Detected in all			Low lineage specificity	Detected in all			Low cell line specificity	Detected in all			Low region specificity	Detected in all			Low region specificity	Detected in all
LIHC	HTRA2	OMI, PARK13, PRSS25	ENSG00000115317	HtrA serine peptidase 2	O43464	2	74529725-74533332	Disease related genes, Enzymes, Human disease related genes, Plasma proteins, Potential drug targets, Predicted membrane proteins	Apoptosis	Hydrolase, Protease, Serine protease	Disease variant, Epilepsy, Neurodegeneration, Parkinson disease, Parkinsonism	Evidence at protein level	Evidence at protein level	Evidence at protein level	Evidence at protein level	Low tissue specificity	Detected in all			Cell type enhanced	Detected in many		Erythroid cells: 118.5	Low cancer specificity	Detected in all			Low region specificity	Detected in all			Low immune cell specificity	Detected in all			Low lineage specificity	Detected in all			Low cell line specificity	Detected in all			Low region specificity	Detected in all			Low region specificity	Detected in all
LIHC	ZBTB40	KIAA0478, ZNF923	ENSG00000184677	Zinc finger and BTB domain containing 40	Q9NUA8	1	22428838-22531157	Plasma proteins, Predicted intracellular proteins, Transcription factors	Transcription, Transcription regulation	DNA-binding		Evidence at protein level	Evidence at transcript level	Evidence at protein level	Evidence at protein level	Low tissue specificity	Detected in all			Low cell type specificity	Detected in all			Low cancer specificity	Detected in all			Low region specificity	Detected in all			Low immune cell specificity	Detected in many			Low lineage specificity	Detected in many			Low cell line specificity	Detected in many			Low region specificity	Detected in all			Low region specificity	Detected in all
LIHC	SMS	MRSR, SPMSY, SpS, SRS	ENSG00000102172	Spermine synthase	P52788	X	21940709-21994837	Disease related genes, Enzymes, Human disease related genes, Metabolic proteins, Predicted intracellular proteins	Polyamine biosynthesis	Transferase	Mental retardation	Evidence at protein level	Evidence at transcript level	Evidence at protein level	Evidence at protein level	Low tissue specificity	Detected in all			Cell type enhanced	Detected in all		Cytotrophoblasts: 644.3;Distal tubular cells: 608.4;Syncytiotrophoblasts: 869.6	Low cancer specificity	Detected in all			Low region specificity	Detected in all			Low immune cell specificity	Detected in all			Low lineage specificity	Detected in all			Low cell line specificity	Detected in all			Low region specificity	Detected in all			Low region specificity	Detected in all
LIHC	BZW2	HSPC028, MST017, MSTP017	ENSG00000136261	Basic leucine zipper and W2 domains 2	Q9Y6E2	7	16646131-16706523	Predicted intracellular proteins	Differentiation, Neurogenesis	Developmental protein		Evidence at protein level	Evidence at protein level	Evidence at protein level	Evidence at protein level	Tissue enhanced	Detected in all		heart muscle: 265.5;skeletal muscle: 367.7;tongue: 258.9	Cell type enhanced	Detected in all		Cardiomyocytes: 278.2;Extravillous trophoblasts: 875.6;Syncytiotrophoblasts: 762.9	Low cancer specificity	Detected in all			Low region specificity	Detected in all			Low immune cell specificity	Detected in all			Low lineage specificity	Detected in all			Low cell line specificity	Detected in all			Low region specificity	Detected in all			Low region specificity	Detected in all
LIHC	ME2		ENSG00000082212	Malic enzyme 2	P23368	18	50879080-50954257	Enzymes, Metabolic proteins, Plasma proteins, Predicted intracellular proteins		Allosteric enzyme, Oxidoreductase		Evidence at protein level	Evidence at protein level	Evidence at protein level	Evidence at protein level	Low tissue specificity	Detected in all			Cell type enhanced	Detected in all		Granulosa cells: 176.4	Low cancer specificity	Detected in all			Low region specificity	Detected in all			Low immune cell specificity	Detected in all			Low lineage specificity	Detected in all			Low cell line specificity	Detected in all			Low region specificity	Detected in all			Low region specificity	Detected in all
LIHC	SSB	La, La/SSB, LARP3	ENSG00000138385	Small RNA binding exonuclease protection factor La	P05455	2	169791933-169812064	Predicted intracellular proteins		RNA-binding	Systemic lupus erythematosus	Evidence at protein level	Evidence at protein level	Evidence at protein level	Evidence at protein level	Low tissue specificity	Detected in all			Low cell type specificity	Detected in all			Low cancer specificity	Detected in all			Low region specificity	Detected in all			Low immune cell specificity	Detected in all			Low lineage specificity	Detected in all			Low cell line specificity	Detected in all			Low region specificity	Detected in all			Low region specificity	Detected in all
LIHC	TUBA1C	bcm948, MGC10851, MGC14580, TUBA6	ENSG00000167553	Tubulin alpha 1c	Q9BQE3	12	49188736-49274600	Plasma proteins, Predicted intracellular proteins				Evidence at protein level	Evidence at protein level	Evidence at protein level	Evidence at protein level	Tissue enhanced	Detected in all		esophagus: 479.4	Cell type enhanced	Detected in many		Extravillous trophoblasts: 1118.2	Low cancer specificity	Detected in all			Low region specificity	Detected in all			Immune cell enhanced	Detected in all		basophil: 98.8	Low lineage specificity	Detected in all			Cell line enhanced	Detected in all		OE19: 4114.3	Low region specificity	Detected in all
LIHC	NLE1	FLJ10458, NLE	ENSG00000073536	Notchless homolog 1	Q9NVX2	17	35128730-35142304	Predicted intracellular proteins	Notch signaling pathway			Evidence at protein level	Evidence at protein level	Evidence at protein level	Evidence at protein level	Low tissue specificity	Detected in all			Low cell type specificity	Detected in many			Low cancer specificity	Detected in all			Low region specificity	Detected in all			Low immune cell specificity	Detected in many			Low lineage specificity	Detected in many			Low cell line specificity	Detected in all			Low region specificity	Detected in all			Low region specificity	Detected in all
LIHC	CAPRIN1	caprin-1, GPIAP1, M11S1, RNG105	ENSG00000135387	Cell cycle associated protein 1	Q14444	11	34051731-34102610	Predicted intracellular proteins	Differentiation	Protein synthesis inhibitor, RNA-binding		Evidence at protein level	Evidence at protein level	Evidence at protein level	Evidence at protein level	Low tissue specificity	Detected in all			Cell type enhanced	Detected in all		Early spermatids: 483.0;Late spermatids: 289.3	Low cancer specificity	Detected in all			Low region specificity	Detected in all			Low immune cell specificity	Detected in all			Low lineage specificity	Detected in all			Low cell line specificity	Detected in all			Low region specificity	Detected in all			Low region specificity	Detected in all
LIHC	UCK2	UMPK	ENSG00000143179	Uridine-cytidine kinase 2	Q9BZX2	1	165827614-165911618	Enzymes, Metabolic proteins, Predicted intracellular proteins		Kinase, Transferase		Evidence at protein level	Evidence at transcript level	Evidence at protein level	Evidence at protein level	Low tissue specificity	Detected in all			Cell type enhanced	Detected in many		Early spermatids: 110.4	Low cancer specificity	Detected in all			Low region specificity	Detected in all			Low immune cell specificity	Detected in many			Low lineage specificity	Detected in many			Low cell line specificity	Detected in all			Low region specificity	Detected in all			Low region specificity	Detected in all
LIHC	MEX3A	RKHD4, RNF162	ENSG00000254726	Mex-3 RNA binding family member A	A1L020	1	156072013-156082465	Predicted intracellular proteins		RNA-binding		Evidence at protein level	Evidence at protein level	Evidence at protein level	Evidence at protein level	Tissue enhanced	Detected in some		ovary: 4.4	Cell type enhanced	Detected in many		Basal squamous epithelial cells: 16.5;Breast glandular cells: 20.8;Breast myoepithelial cells: 20.2;Granulosa cells: 26.8	Low cancer specificity	Detected in all			Low region specificity	Detected in many			Not detected in immune cells	Not detected			Not detected	Not detected			Cell line enhanced	Detected in many		AF22: 60.4;NTERA-2: 55.7;SCLC-21H: 57.4;SH-SY5Y: 105.2	Low region specificity	Detected in many			Low region specificity	Detected in many
LIHC	MCM8	C20orf154, dJ967N21.5, MGC119522, MGC119523, MGC12866, MGC4816, REC	ENSG00000125885	Minichromosome maintenance 8 homologous recombination repair factor	Q9UJA3	20	5950652-5998977	Disease related genes, Enzymes, Human disease related genes, Plasma proteins, Potential drug targets, Predicted intracellular proteins	Cell cycle, DNA damage, DNA repair, DNA replication	DNA-binding, Helicase, Hydrolase	Disease variant, Premature ovarian failure	Evidence at protein level	Evidence at protein level	Evidence at protein level	Evidence at protein level	Low tissue specificity	Detected in all			Cell type enhanced	Detected in many		Spermatocytes: 71.8;Spermatogonia: 37.1	Low cancer specificity	Detected in all			Low region specificity	Detected in all			Low immune cell specificity	Detected in single			Low lineage specificity	Detected in single			Low cell line specificity	Detected in many
LIHC	SPATS2	FLJ13117, SCR59, SPATA10	ENSG00000123352	Spermatogenesis associated serine rich 2	Q86XZ4	12	49366584-49527425	Predicted intracellular proteins				Evidence at protein level	Evidence at protein level	Evidence at protein level	Evidence at protein level	Low tissue specificity	Detected in all			Cell type enhanced	Detected in all		Plasma cells: 144.8;Spermatogonia: 138.1	Low cancer specificity	Detected in all			Low region specificity	Detected in all			Low immune cell specificity	Detected in many			Group enriched	Detected in all	4	B-cells: 6.0;dendritic cells: 8.0	Low cell line specificity	Detected in all			Low region specificity	Detected in all			Low region specificity	Detected in all
LIHC	SKA1	C18orf24, MGC10200	ENSG00000154839	Spindle and kinetochore associated complex subunit 1	Q96BD8	18	50375040-50394168	Predicted intracellular proteins	Cell cycle, Cell division, Mitosis			Evidence at protein level	Evidence at transcript level	Evidence at protein level	Evidence at protein level	Tissue enhanced	Detected in some		bone marrow: 12.0;lymphoid tissue: 4.9	Cell type enhanced	Detected in many		Erythroid cells: 22.3;Extravillous trophoblasts: 9.2;Plasma cells: 10.0;Spermatocytes: 16.7;Spermatogonia: 13.5	Low cancer specificity	Detected in many			Low region specificity	Detected in many			Not detected in immune cells	Not detected			Not detected	Not detected			Cell line enhanced	Detected in all		Karpas-707: 82.6	Not detected	Not detected			Not detected	Not detected
LIHC	TMEM201	Ima1, NET5, RP13-15M17.2, SAMP1	ENSG00000188807	Transmembrane protein 201	Q5SNT2	1	9588911-9614877	Predicted membrane proteins				Evidence at protein level	Evidence at protein level	Evidence at protein level	Evidence at protein level	Tissue enhanced	Detected in all		skeletal muscle: 43.2	Cell type enhanced	Detected in many		Cone photoreceptor cells: 27.1	Low cancer specificity	Detected in all			Low region specificity	Detected in all			Immune cell enhanced	Detected in single		plasmacytoid DC: 1.3	Low lineage specificity	Detected in single			Low cell line specificity	Detected in all			Low region specificity	Detected in all			Low region specificity	Detected in all
LIHC	NAT10	FLJ10774, FLJ12179, hALP, KIAA1709, Kre33, NET43	ENSG00000135372	N-acetyltransferase 10	Q9H0A0	11	34105617-34147670	Metabolic proteins, Plasma proteins, Predicted intracellular proteins	rRNA processing, tRNA processing	Acyltransferase, Transferase		Evidence at protein level	Evidence at protein level	Evidence at protein level	Evidence at protein level	Low tissue specificity	Detected in all			Low cell type specificity	Detected in all			Low cancer specificity	Detected in all			Low region specificity	Detected in all			Low immune cell specificity	Detected in many			Low lineage specificity	Detected in all			Low cell line specificity	Detected in all			Low region specificity	Detected in all			Low region specificity	Detected in all
LIHC	OLA1	GTPBP9, PTD004	ENSG00000138430	Obg like ATPase 1	Q9NTK5	2	174072447-174248599	Plasma proteins, Predicted intracellular proteins		Hydrolase		Evidence at protein level	Evidence at protein level	Evidence at protein level	Evidence at protein level	Low tissue specificity	Detected in all			Low cell type specificity	Detected in all			Low cancer specificity	Detected in all			Low region specificity	Detected in all			Low immune cell specificity	Detected in all			Low lineage specificity	Detected in all			Low cell line specificity	Detected in all			Low region specificity	Detected in all			Low region specificity	Detected in all
LIHC	RAN	ARA24, Gsp1, TC4	ENSG00000132341	RAN, member RAS oncogene family	P62826	12	130872037-130877678	Plasma proteins, Predicted intracellular proteins, Transporters	Cell cycle, Cell division, Host-virus interaction, Mitosis, Protein transport, Transport			Evidence at protein level	Evidence at protein level	Evidence at protein level	Evidence at protein level	Low tissue specificity	Detected in all			Low cell type specificity	Detected in all			Low cancer specificity	Detected in all			Low region specificity	Detected in all			Low immune cell specificity	Detected in all			Low lineage specificity	Detected in all			Low cell line specificity	Detected in all
LIHC	MRPL9		ENSG00000143436	Mitochondrial ribosomal protein L9	Q9BYD2	1	151759647-151763496	Predicted intracellular proteins, Ribosomal proteins		Ribonucleoprotein, Ribosomal protein		Evidence at protein level	Evidence at protein level	Evidence at protein level	Evidence at protein level	Low tissue specificity	Detected in all			Low cell type specificity	Detected in all			Low cancer specificity	Detected in all			Low region specificity	Detected in all			Low immune cell specificity	Detected in all			Low lineage specificity	Detected in all			Low cell line specificity	Detected in all			Low region specificity	Detected in all			Low region specificity	Detected in all
LIHC	TBL1XR1	C21, DC42, FLJ12894, IRA1, TBLR1	ENSG00000177565	TBL1X receptor 1	Q9BZK7	3	177019340-177228000	Cancer-related genes, Disease related genes, Human disease related genes, Metabolic proteins, Plasma proteins, Predicted intracellular proteins	Transcription, Transcription regulation, Ubl conjugation pathway	Activator, Chromatin regulator, Repressor	Cancer-related genes, Disease variant, Mental retardation	Evidence at protein level	Evidence at protein level	Evidence at protein level	Evidence at protein level	Low tissue specificity	Detected in all			Low cell type specificity	Detected in all			Low cancer specificity	Detected in all			Low region specificity	Detected in all			Low immune cell specificity	Detected in all			Low lineage specificity	Detected in all			Cell line enhanced	Detected in all		U-698: 280.7	Low region specificity	Detected in all			Low region specificity	Detected in all
LIHC	RAB32		ENSG00000118508	RAB32, member RAS oncogene family	Q13637	6	146543833-146554953	Plasma proteins, Predicted intracellular proteins				Evidence at protein level	Evidence at transcript level	Evidence at protein level	Evidence at protein level	Tissue enhanced	Detected in all		bone marrow: 175.1	Cell type enhanced	Detected in many		Hofbauer cells: 232.6;Kupffer cells: 254.6	Low cancer specificity	Detected in all			Low region specificity	Detected in all			Immune cell enhanced	Detected in many		basophil: 86.5	Group enriched	Detected in many	42	dendritic cells: 42.5;granulocytes: 86.5;monocytes: 46.8	Low cell line specificity	Detected in many
LIHC	IMPDH1	LCA11, RP10, sWSS2608	ENSG00000106348	Inosine monophosphate dehydrogenase 1	P20839	7	128392277-128410252	Disease related genes, Enzymes, FDA approved drug targets, Human disease related genes, Metabolic proteins, Predicted intracellular proteins	GMP biosynthesis, Purine biosynthesis	DNA-binding, Oxidoreductase, RNA-binding	Disease variant, FDA approved drug targets, Leber congenital amaurosis, Retinitis pigmentosa	Evidence at protein level	Evidence at protein level	Evidence at protein level	Evidence at protein level	Tissue enhanced	Detected in all		retina: 106.2	Cell type enhanced	Detected in many		Bipolar cells: 165.8;Cone photoreceptor cells: 141.8;Horizontal cells: 121.1;Rod photoreceptor cells: 205.5	Low cancer specificity	Detected in all			Low region specificity	Detected in all			Group enriched	Detected in all	5	classical monocyte: 89.1;eosinophil: 89.1;intermediate monocyte: 104.5;myeloid DC: 59.9;neutrophil: 197.5;non-classical monocyte: 135.9	Group enriched	Detected in all	5	dendritic cells: 59.9;granulocytes: 197.5;monocytes: 135.9	Cell line enhanced	Detected in all		SK-BR-3: 374.6	Low region specificity	Detected in all			Low region specificity	Detected in all
LIHC	PABPC4	APP-1, iPABP	ENSG00000090621	Poly(A) binding protein cytoplasmic 4	Q13310	1	39560709-39576790	Predicted intracellular proteins		RNA-binding		Evidence at protein level	Evidence at protein level	Evidence at protein level	Evidence at protein level	Tissue enhanced	Detected in all		pancreas: 469.7;skeletal muscle: 557.5	Cell type enhanced	Detected in all		Kupffer cells: 460.9	Low cancer specificity	Detected in all			Low region specificity	Detected in all			Low immune cell specificity	Detected in all			Low lineage specificity	Detected in all			Low cell line specificity	Detected in all			Low region specificity	Detected in all			Low region specificity	Detected in all
LIHC	NAA35	bA379P1.1, FLJ21613, FLJ22643, MAK10	ENSG00000135040	N-alpha-acetyltransferase 35, NatC auxiliary subunit	Q5VZE5	9	85941146-86025462	Plasma proteins, Predicted intracellular proteins				Evidence at protein level	Evidence at transcript level	Evidence at protein level	Evidence at protein level	Low tissue specificity	Detected in all			Low cell type specificity	Detected in all			Low cancer specificity	Detected in all			Low region specificity	Detected in all			Low immune cell specificity	Detected in all			Low lineage specificity	Detected in all			Low cell line specificity	Detected in all			Low region specificity	Detected in all			Low region specificity	Detected in all
LIHC	SLC16A3	MCT3, MCT4	ENSG00000141526	Solute carrier family 16 member 3	O15427	17	82217934-82261129	Metabolic proteins, Predicted membrane proteins, Transporters	Symport, Transport			Evidence at protein level	Evidence at protein level	Evidence at protein level	Evidence at protein level	Tissue enhanced	Detected in all		skeletal muscle: 198.3	Cell type enhanced	Detected in many		Extravillous trophoblasts: 1667.1;Syncytiotrophoblasts: 748.8	Low cancer specificity	Detected in all			Low region specificity	Detected in all			Immune cell enhanced	Detected in all		neutrophil: 109.1	Low lineage specificity	Detected in all			Low cell line specificity	Detected in many			Low region specificity	Detected in many			Low region specificity	Detected in many
LIHC	TARDBP	ALS10, TDP-43	ENSG00000120948	TAR DNA binding protein	Q13148	1	11012344-11030528	Disease related genes, Human disease related genes, Plasma proteins, Predicted intracellular proteins	Biological rhythms, mRNA processing, mRNA splicing, Transcription, Transcription regulation	DNA-binding, Repressor, RNA-binding	Amyotrophic lateral sclerosis, Disease variant, Neurodegeneration	Evidence at protein level	Evidence at protein level	Evidence at protein level	Evidence at protein level	Low tissue specificity	Detected in all			Low cell type specificity	Detected in all			Low cancer specificity	Detected in all			Low region specificity	Detected in all			Low immune cell specificity	Detected in all			Low lineage specificity	Detected in all			Low cell line specificity	Detected in all			Low region specificity	Detected in all			Low region specificity	Detected in all
LIHC	SLC25A19	DNC, MCPHA, MUP1, TPC	ENSG00000125454	Solute carrier family 25 member 19	Q9HC21	17	75272981-75289510	Disease related genes, Human disease related genes, Metabolic proteins, Potential drug targets, Predicted intracellular proteins, Predicted membrane proteins, Transporters	Transport		Disease variant, Neuropathy	Evidence at protein level	Evidence at protein level	Evidence at protein level	Evidence at protein level	Low tissue specificity	Detected in all			Cell type enhanced	Detected in many		Extravillous trophoblasts: 82.2;Langerhans cells: 160.3;Spermatocytes: 79.6	Low cancer specificity	Detected in all			Low region specificity	Detected in all			Low immune cell specificity	Detected in many			Low lineage specificity	Detected in all			Low cell line specificity	Detected in all			Low region specificity	Detected in all			Low region specificity	Detected in all
LIHC	NARS1	NARS	ENSG00000134440	Asparaginyl-tRNA synthetase 1	O43776	18	57600656-57622213	Enzymes, Metabolic proteins, Plasma proteins, Predicted intracellular proteins	Protein biosynthesis	Aminoacyl-tRNA synthetase, Ligase		Evidence at protein level	Evidence at protein level	Evidence at protein level	Evidence at protein level	Low tissue specificity	Detected in all			Group enriched	Detected in some	5	Cardiomyocytes: 221.3;Cytotrophoblasts: 116.0;Extravillous trophoblasts: 85.2;Hofbauer cells: 117.4;Syncytiotrophoblasts: 158.6	Low cancer specificity	Detected in all			Low region specificity	Detected in all			Low immune cell specificity	Detected in all			Low lineage specificity	Detected in all			Low cell line specificity	Detected in all			Low region specificity	Detected in all			Low region specificity	Detected in all
LIHC	GPATCH3	FLJ12455, GPATC3	ENSG00000198746	G-patch domain containing 3	Q96I76	1	26890488-26900467	Disease related genes, Predicted intracellular proteins	Transcription, Transcription regulation		Disease variant, Glaucoma	Evidence at protein level	Evidence at protein level	Evidence at protein level	Evidence at protein level	Low tissue specificity	Detected in all			Low cell type specificity	Detected in many			Low cancer specificity	Detected in all			Low region specificity	Detected in all			Low immune cell specificity	Detected in all			Low lineage specificity	Detected in all			Low cell line specificity	Detected in all			Low region specificity	Detected in all			Low region specificity	Detected in all
LIHC	THUMPD3	DKFZP434F091	ENSG00000134077	THUMP domain containing 3	Q9BV44	3	9362971-9386791	Predicted intracellular proteins		Methyltransferase, RNA-binding, Transferase		Evidence at protein level	Evidence at protein level	Evidence at protein level	Evidence at protein level	Low tissue specificity	Detected in all			Cell type enhanced	Detected in all		Early spermatids: 270.0;Late spermatids: 145.3;Spermatocytes: 183.5	Low cancer specificity	Detected in all			Low region specificity	Detected in all			Low immune cell specificity	Detected in all			Low lineage specificity	Detected in all			Low cell line specificity	Detected in all			Low region specificity	Detected in all			Low region specificity	Detected in all
LIHC	PPHLN1		ENSG00000134283	Periphilin 1	Q8NEY8	12	42238447-42459715	Predicted intracellular proteins	Keratinization, Transcription, Transcription regulation	Repressor		Evidence at protein level	Evidence at protein level	Evidence at protein level	Evidence at protein level	Low tissue specificity	Detected in all			Low cell type specificity	Detected in all			Low cancer specificity	Detected in all			Low region specificity	Detected in all			Low immune cell specificity	Detected in all			Low lineage specificity	Detected in all			Cell line enhanced	Detected in all		U-937: 337.5	Low region specificity	Detected in all			Low region specificity	Detected in all
LIHC	CCDC34	L15, NY-REN-41, RAMA3	ENSG00000109881	Coiled-coil domain containing 34	Q96HJ3	11	27330827-27363234	Disease related genes, Predicted intracellular proteins				Evidence at protein level	Evidence at protein level	Evidence at protein level	Evidence at protein level	Tissue enhanced	Detected in all		testis: 48.8	Cell type enhanced	Detected in many		Early spermatids: 383.4;Endometrial ciliated cells: 156.1;Spermatocytes: 336.8;Spermatogonia: 218.8	Low cancer specificity	Detected in all			Low region specificity	Detected in all			Low immune cell specificity	Detected in many			Low lineage specificity	Detected in many			Cell line enhanced	Detected in all		U-266/84: 159.4	Low region specificity	Detected in all			Low region specificity	Detected in all
LIHC	USP24	KIAA1057	ENSG00000162402	Ubiquitin specific peptidase 24	Q9UPU5	1	55066359-55215364	Enzymes, Metabolic proteins, Predicted intracellular proteins	Host-virus interaction, Ubl conjugation pathway	Hydrolase, Protease, Thiol protease		Evidence at protein level	Evidence at protein level	Evidence at protein level	Evidence at protein level	Low tissue specificity	Detected in all			Cell type enriched	Detected in many	4	Oligodendrocyte precursor cells: 552.4	Low cancer specificity	Detected in all			Low region specificity	Detected in all			Low immune cell specificity	Detected in all			Low lineage specificity	Detected in all			Low cell line specificity	Detected in all			Low region specificity	Detected in all			Low region specificity	Detected in all
LIHC	CCDC137	MGC16597	ENSG00000185298	Coiled-coil domain containing 137	Q6PK04	17	81666737-81673904	Predicted intracellular proteins				Evidence at protein level	Evidence at protein level	Evidence at protein level	Evidence at protein level	Low tissue specificity	Detected in all			Low cell type specificity	Detected in all			Low cancer specificity	Detected in all			Low region specificity	Detected in all			Low immune cell specificity	Detected in all			Low lineage specificity	Detected in all			Low cell line specificity	Detected in all			Low region specificity	Detected in all			Low region specificity	Detected in all
LIHC	PRR11	FLJ11029	ENSG00000068489	Proline rich 11	Q96HE9	17	59155732-59206709	Predicted intracellular proteins				Evidence at protein level	Evidence at transcript level	Evidence at protein level	Evidence at protein level	Tissue enhanced	Detected in many		bone marrow: 18.1;lymphoid tissue: 20.6	Cell type enhanced	Detected in many		Erythroid cells: 26.3;Extravillous trophoblasts: 22.3;Granulosa cells: 14.4;Kupffer cells: 18.6	Low cancer specificity	Detected in all			Low region specificity	Detected in all			Immune cell enhanced	Detected in many		non-classical monocyte: 9.5	Low lineage specificity	Detected in many			Low cell line specificity	Detected in many			Low region specificity	Detected in single			Low region specificity	Detected in all
LIHC	DCTN2	DCTN-50, RBP50	ENSG00000175203	Dynactin subunit 2	Q13561	12	57529633-57547224	Predicted intracellular proteins				Evidence at protein level	Evidence at protein level	Evidence at protein level	Evidence at protein level	Low tissue specificity	Detected in all			Low cell type specificity	Detected in all			Low cancer specificity	Detected in all			Low region specificity	Detected in all			Low immune cell specificity	Detected in all			Low lineage specificity	Detected in all			Low cell line specificity	Detected in all			Low region specificity	Detected in all			Low region specificity	Detected in all
LIHC	NAA40	FLJ13848, NAT11	ENSG00000110583	N-alpha-acetyltransferase 40, NatD catalytic subunit	Q86UY6	11	63938959-63957319	Enzymes, Metabolic proteins, Predicted intracellular proteins		Acyltransferase, Transferase		Evidence at protein level	Evidence at protein level	Evidence at protein level	Evidence at protein level	Low tissue specificity	Detected in all			Cell type enhanced	Detected in many		Horizontal cells: 102.6;Late spermatids: 130.5	Low cancer specificity	Detected in all			Low region specificity	Detected in all			Low immune cell specificity	Detected in many			Low lineage specificity	Detected in many			Low cell line specificity	Detected in all			Low region specificity	Detected in all			Low region specificity	Detected in all
LIHC	NOL10	FLJ14075, PQBP5	ENSG00000115761	Nucleolar protein 10	Q9BSC4	2	10570754-10689987	Predicted intracellular proteins				Evidence at protein level	Evidence at protein level	Evidence at protein level	Evidence at protein level	Low tissue specificity	Detected in all			Cell type enhanced	Detected in all		Early spermatids: 189.3;Late spermatids: 163.0	Low cancer specificity	Detected in all			Low region specificity	Detected in all			Low immune cell specificity	Detected in many			Low lineage specificity	Detected in all			Low cell line specificity	Detected in all			Low region specificity	Detected in all			Low region specificity	Detected in all
LIHC	TSEN34	LENG5, SEN34, SEN34L	ENSG00000170892	TRNA splicing endonuclease subunit 34	Q9BSV6	19	54189938-54194536	Disease related genes, Enzymes, Human disease related genes, Potential drug targets, Predicted intracellular proteins	mRNA processing, tRNA processing	Lyase	Disease variant, Neurodegeneration, Pontocerebellar hypoplasia	Evidence at protein level	Evidence at protein level	Evidence at protein level	Evidence at protein level	Low tissue specificity	Detected in all			Low cell type specificity	Detected in all			Low cancer specificity	Detected in all			Low region specificity	Detected in all			Group enriched	Detected in some	6	basophil: 5.0;eosinophil: 1.9;neutrophil: 4.8	Lineage enriched	Detected in single	8	granulocytes: 5.0	Low cell line specificity	Detected in many			Low region specificity	Detected in all			Low region specificity	Detected in all
LIHC	ZC3H15	LEREPO4	ENSG00000065548	Zinc finger CCCH-type containing 15	Q8WU90	2	186486253-186509361	Predicted intracellular proteins				Evidence at protein level	Evidence at protein level	Evidence at protein level	Evidence at protein level	Low tissue specificity	Detected in all			Low cell type specificity	Detected in all			Low cancer specificity	Detected in all			Low region specificity	Detected in all			Low immune cell specificity	Detected in all			Low lineage specificity	Detected in all			Low cell line specificity	Detected in all			Low region specificity	Detected in all			Low region specificity	Detected in all
LIHC	PIGU	bA346K17.2, CDC91L1, GAB1	ENSG00000101464	Phosphatidylinositol glycan anchor biosynthesis class U	Q9H490	20	34560542-34698790	Disease related genes, Human disease related genes, Metabolic proteins, Predicted membrane proteins	GPI-anchor biosynthesis		Disease variant, Epilepsy, Mental retardation	Evidence at protein level	Evidence at transcript level	Evidence at protein level	Evidence at protein level	Low tissue specificity	Detected in all			Cell type enhanced	Detected in all		Oligodendrocytes: 78.5	Low cancer specificity	Detected in all			Low region specificity	Detected in all			Low immune cell specificity	Detected in all			Low lineage specificity	Detected in all			Low cell line specificity	Detected in all			Low region specificity	Detected in all			Low region specificity	Detected in all
LIHC	TYW3	C1orf171, FLJ40918	ENSG00000162623	TRNA-yW synthesizing protein 3 homolog	Q6IPR3	1	74733152-74766678	Enzymes, Metabolic proteins, Predicted intracellular proteins	tRNA processing	Methyltransferase, Transferase		Evidence at protein level	Evidence at transcript level	Evidence at protein level	Evidence at protein level	Low tissue specificity	Detected in all			Low cell type specificity	Detected in all			Low cancer specificity	Detected in all			Low region specificity	Detected in all			Low immune cell specificity	Detected in many			Low lineage specificity	Detected in all			Low cell line specificity	Detected in all			Low region specificity	Detected in all			Low region specificity	Detected in all
LIHC	SLC41A3	FLJ20473	ENSG00000114544	Solute carrier family 41 member 3	Q96GZ6	3	126006357-126101561	Predicted membrane proteins, Transporters				Evidence at protein level	Evidence at protein level	Evidence at protein level	Evidence at protein level	Low tissue specificity	Detected in all			Low cell type specificity	Detected in all			Low cancer specificity	Detected in all			Low region specificity	Detected in all			Low immune cell specificity	Detected in all			Low lineage specificity	Detected in all			Low cell line specificity	Detected in all			Low region specificity	Detected in all			Low region specificity	Detected in all
LIHC	MCM2	BM28, CCNL1, cdc19, CDCL1, D3S3194, DFNA70, KIAA0030	ENSG00000073111	Minichromosome maintenance complex component 2	P49736	3	127598410-127622436	Cancer-related genes, Disease related genes, Enzymes, Human disease related genes, Plasma proteins, Potential drug targets, Predicted intracellular proteins	Cell cycle, DNA replication	DNA-binding, Helicase, Hydrolase	Cancer-related genes, Deafness, Disease variant, Non-syndromic deafness	Evidence at protein level	Evidence at protein level	Evidence at protein level	Evidence at protein level	Tissue enhanced	Detected in many		bone marrow: 67.7;lymphoid tissue: 37.6	Cell type enhanced	Detected in many		Cytotrophoblasts: 63.3;Erythroid cells: 65.6;Extravillous trophoblasts: 28.8;Spermatogonia: 25.9;Syncytiotrophoblasts: 33.5	Low cancer specificity	Detected in all			Low region specificity	Detected in all			Low immune cell specificity	Detected in many			Low lineage specificity	Detected in many			Low cell line specificity	Detected in all			Low region specificity	Detected in all			Low region specificity	Detected in some
LIHC	TBP	GTF2D1, SCA17, TFIID	ENSG00000112592	TATA-box binding protein	P20226	6	170554302-170572870	Disease related genes, Human disease related genes, Predicted intracellular proteins, Transcription factors	Host-virus interaction, Transcription, Transcription regulation	DNA-binding	Disease variant, Neurodegeneration, Spinocerebellar ataxia	Evidence at protein level	Evidence at protein level	Evidence at protein level	Evidence at protein level	Low tissue specificity	Detected in all			Cell type enhanced	Detected in many		Spermatocytes: 88.1	Low cancer specificity	Detected in all			Low region specificity	Detected in all			Low immune cell specificity	Detected in all			Low lineage specificity	Detected in all			Low cell line specificity	Detected in all			Low region specificity	Detected in all			Low region specificity	Detected in all
LIHC	CCNB1	CCNB	ENSG00000134057	Cyclin B1	P14635	5	69167135-69178245	Cancer-related genes, Plasma proteins, Predicted intracellular proteins, Transporters	Cell cycle, Cell division, Mitosis	Cyclin	Cancer-related genes	Evidence at protein level	Evidence at protein level	Evidence at protein level	Evidence at protein level	Tissue enhanced	Detected in all		bone marrow: 52.9;lymphoid tissue: 76.2	Cell type enriched	Detected in many	6	Extravillous trophoblasts: 723.1	Low cancer specificity	Detected in all			Low region specificity	Detected in all			Low immune cell specificity	Detected in all			Low lineage specificity	Detected in all			Low cell line specificity	Detected in all			Group enriched	Detected in many	5	basal ganglia: 3.0;white matter: 8.3	Not detected	Not detected
LIHC	EEF1E1	AIMP3, P18	ENSG00000124802	Eukaryotic translation elongation factor 1 epsilon 1	O43324	6	8073360-8102559	Predicted intracellular proteins, Predicted membrane proteins	Protein biosynthesis			Evidence at protein level	Evidence at protein level	Evidence at protein level	Evidence at protein level	Low tissue specificity	Detected in all			Cell type enhanced	Detected in many		Early spermatids: 244.3;Late spermatids: 231.1	Low cancer specificity	Detected in all			Low region specificity	Detected in all			Low immune cell specificity	Detected in all			Low lineage specificity	Detected in all			Low cell line specificity	Detected in all
LIHC	JPT1	ARM2, HN1, HN1A	ENSG00000189159	Jupiter microtubule associated homolog 1	Q9UK76	17	75135248-75168281	Plasma proteins, Predicted intracellular proteins				Evidence at protein level	Evidence at protein level	Evidence at protein level	Evidence at protein level	Tissue enhanced	Detected in all		testis: 406.9	Cell type enhanced	Detected in many		Ductal cells: 371.3;Exocrine glandular cells: 437.2;Extravillous trophoblasts: 1344.2;monocytes: 375.7;Pancreatic endocrine cells: 1434.1	Low cancer specificity	Detected in all			Low region specificity	Detected in all			Immune cell enhanced	Detected in all		neutrophil: 767.6	Low lineage specificity	Detected in all			Low cell line specificity	Detected in all							Low region specificity	Detected in all
LIHC	DENR	DRP, DRP1, SMAP-3	ENSG00000139726	Density regulated re-initiation and release factor	O43583	12	122752824-122771064	Plasma proteins, Predicted intracellular proteins	Protein biosynthesis	Initiation factor		Evidence at protein level	Evidence at transcript level	Evidence at protein level	Evidence at protein level	Low tissue specificity	Detected in all			Low cell type specificity	Detected in all			Low cancer specificity	Detected in all			Low region specificity	Detected in all			Immune cell enhanced	Detected in all		basophil: 227.9	Low lineage specificity	Detected in all			Low cell line specificity	Detected in all			Low region specificity	Detected in all			Low region specificity	Detected in all
LIHC	NOP56	NOL5A, SCA36	ENSG00000101361	NOP56 ribonucleoprotein	O00567	20	2652593-2658393	Disease related genes, Human disease related genes, Plasma proteins, Predicted intracellular proteins	Ribosome biogenesis	Ribonucleoprotein	Neurodegeneration, Spinocerebellar ataxia	Evidence at protein level	Evidence at protein level	Evidence at protein level	Evidence at protein level	Low tissue specificity	Detected in all			Low cell type specificity	Detected in all			Low cancer specificity	Detected in all			Low region specificity	Detected in all			Low immune cell specificity	Detected in all			Low lineage specificity	Detected in all			Low cell line specificity	Detected in all			Low region specificity	Detected in all			Low region specificity	Detected in all
LIHC	POC5	C5orf37, FLJ35779, hPOC5, MGC120442, MGC120443, MGC120444	ENSG00000152359	POC5 centriolar protein	Q8NA72	5	75674124-75717448	Predicted intracellular proteins	Cell cycle			Evidence at protein level	Evidence at protein level	Evidence at protein level	Evidence at protein level	Low tissue specificity	Detected in all			Cell type enhanced	Detected in all		Early spermatids: 102.7;Late spermatids: 53.3	Low cancer specificity	Detected in all			Low region specificity	Detected in all			Low immune cell specificity	Detected in all			Low lineage specificity	Detected in all			Low cell line specificity	Detected in all			Low region specificity	Detected in all			Low region specificity	Detected in all
LIHC	RAB3IL1	GRAB	ENSG00000167994	RAB3A interacting protein like 1	Q8TBN0	11	61897301-61920269	Predicted intracellular proteins	Protein transport, Transport	Guanine-nucleotide releasing factor		Evidence at protein level	Evidence at protein level	Evidence at protein level	Evidence at protein level	Low tissue specificity	Detected in all			Cell type enhanced	Detected in many		Early spermatids: 110.9;Hofbauer cells: 65.3;Late spermatids: 133.8;Leydig cells: 56.2;Peritubular cells: 45.1;Theca cells: 47.6	Low cancer specificity	Detected in all			Low region specificity	Detected in all			Not detected in immune cells	Not detected			Not detected	Not detected			Cell line enhanced	Detected in many		GAMG: 36.9;HHSteC: 36.9;K-562: 34.4;RPMI-8226: 44.3;U-2197: 56.5	Low region specificity	Detected in all			Low region specificity	Detected in all
LIHC	ERCC3	BTF2, RAD25, XPB	ENSG00000163161	ERCC excision repair 3, TFIIH core complex helicase subunit	P19447	2	127257290-127294166	Cancer-related genes, Disease related genes, Enzymes, Human disease related genes, Plasma proteins, Potential drug targets, Predicted intracellular proteins	DNA damage, DNA repair, Host-virus interaction, Transcription, Transcription regulation	DNA-binding, Helicase, Hydrolase	Cancer-related genes, Cockayne syndrome, Deafness, Disease variant, Dwarfism, Ichthyosis, Xeroderma pigmentosum	Evidence at protein level	Evidence at protein level	Evidence at protein level	Evidence at protein level	Low tissue specificity	Detected in all			Low cell type specificity	Detected in many			Low cancer specificity	Detected in all			Low region specificity	Detected in all			Low immune cell specificity	Detected in all			Low lineage specificity	Detected in all			Low cell line specificity	Detected in all			Low region specificity	Detected in all			Low region specificity	Detected in all
LIHC	DDX31	FLJ13633, FLJ14578, FLJ23349, PPP1R25	ENSG00000125485	DEAD-box helicase 31	Q9H8H2	9	132592997-132670401	Enzymes, Predicted intracellular proteins		Helicase, Hydrolase, RNA-binding		Evidence at protein level	Evidence at protein level	Evidence at protein level	Evidence at protein level	Low tissue specificity	Detected in all			Cell type enhanced	Detected in many		Oligodendrocyte precursor cells: 26.7	Low cancer specificity	Detected in all			Low region specificity	Detected in all			Low immune cell specificity	Detected in many			Low lineage specificity	Detected in all			Low cell line specificity	Detected in all			Low region specificity	Detected in all			Low region specificity	Detected in all
LIHC	NAP1L4	NAP2	ENSG00000205531	Nucleosome assembly protein 1 like 4	Q99733	11	2944431-2992377	Plasma proteins, Predicted intracellular proteins		Chaperone		Evidence at protein level	Evidence at protein level	Evidence at protein level	Evidence at protein level	Low tissue specificity	Detected in all			Low cell type specificity	Detected in all			Low cancer specificity	Detected in all			Low region specificity	Detected in all			Low immune cell specificity	Detected in all			Low lineage specificity	Detected in all			Low cell line specificity	Detected in all			Low region specificity	Detected in all			Low region specificity	Detected in all
LIHC	TUBA1B	K-ALPHA-1	ENSG00000123416	Tubulin alpha 1b	P68363	12	49127782-49131397	Predicted intracellular proteins				Evidence at protein level	Evidence at protein level	Evidence at protein level	Evidence at protein level	Low tissue specificity	Detected in all			Cell type enhanced	Detected in many		Erythroid cells: 2143.3;Extravillous trophoblasts: 2555.5;Hofbauer cells: 2114.8	Low cancer specificity	Detected in all			Low region specificity	Detected in all			Low immune cell specificity	Detected in all			Low lineage specificity	Detected in all			Low cell line specificity	Detected in all			Low region specificity	Detected in all			Low region specificity	Detected in all
LIHC	NUP85	FLJ12549, NUP75	ENSG00000125450	Nucleoporin 85	Q9BW27	17	75205659-75235758	Disease related genes, Human disease related genes, Metabolic proteins, Potential drug targets, Predicted intracellular proteins, Transporters	mRNA transport, Protein transport, Translocation, Transport		Disease variant	Evidence at protein level	Evidence at protein level	Evidence at protein level	Evidence at protein level	Low tissue specificity	Detected in all			Low cell type specificity	Detected in all			Low cancer specificity	Detected in all			Low region specificity	Detected in all			Low immune cell specificity	Detected in all			Low lineage specificity	Detected in all			Low cell line specificity	Detected in all			Low region specificity	Detected in all			Low region specificity	Detected in all
LIHC	C1orf109	FLJ20508	ENSG00000116922	Chromosome 1 open reading frame 109	Q9NX04	1	37681570-37692249	Predicted intracellular proteins				Evidence at protein level	Evidence at protein level	Evidence at protein level	Evidence at protein level	Low tissue specificity	Detected in all			Cell type enhanced	Detected in many		Basal keratinocytes: 50.2;Suprabasal keratinocytes: 62.1	Low cancer specificity	Detected in all			Low region specificity	Detected in all			Low immune cell specificity	Detected in all			Low lineage specificity	Detected in all			Low cell line specificity	Detected in all			Low region specificity	Detected in all			Low region specificity	Detected in all
LIHC	CEP250	C-NAP1, CEP2	ENSG00000126001	Centrosomal protein 250	Q9BV73	20	35455164-35519280	Disease related genes, Human disease related genes, Plasma proteins, Predicted intracellular proteins	Cell cycle, Cilium biogenesis/degradation		Cone-rod dystrophy, Deafness, Disease variant	Evidence at protein level	Evidence at protein level	Evidence at protein level	Evidence at protein level	Low tissue specificity	Detected in all			Low cell type specificity	Detected in many			Low cancer specificity	Detected in all			Low region specificity	Detected in all			Low immune cell specificity	Detected in many			Low lineage specificity	Detected in all			Low cell line specificity	Detected in all			Low region specificity	Detected in all			Low region specificity	Detected in all
LIHC	XPOT	XPO3	ENSG00000184575	Exportin for tRNA	O43592	12	64404392-64451125	Predicted intracellular proteins, Transporters	Transport	RNA-binding, tRNA-binding		Evidence at protein level	Evidence at protein level	Evidence at protein level	Evidence at protein level	Low tissue specificity	Detected in all			Cell type enhanced	Detected in all		Muller glia cells: 80.3	Low cancer specificity	Detected in all			Low region specificity	Detected in all			Low immune cell specificity	Detected in all			Low lineage specificity	Detected in all			Low cell line specificity	Detected in all			Low region specificity	Detected in all			Low region specificity	Detected in all
LIHC	TOP2B		ENSG00000077097	DNA topoisomerase II beta	Q02880	3	25597905-25664907	Disease related genes, Enzymes, FDA approved drug targets, Plasma proteins, Predicted intracellular proteins		DNA-binding, Isomerase, Topoisomerase	Autism spectrum disorder, Disease variant, FDA approved drug targets	Evidence at protein level	Evidence at protein level	Evidence at protein level	Evidence at protein level	Low tissue specificity	Detected in all			Low cell type specificity	Detected in all			Low cancer specificity	Detected in all			Low region specificity	Detected in all			Low immune cell specificity	Detected in all			Low lineage specificity	Detected in all			Cell line enhanced	Detected in all		REH: 569.9	Low region specificity	Detected in all			Low region specificity	Detected in all
LIHC	ZNF346	JAZ, Zfp346	ENSG00000113761	Zinc finger protein 346	Q9UL40	5	177022696-177081189	Predicted intracellular proteins		RNA-binding		Evidence at protein level	Evidence at protein level	Evidence at protein level	Evidence at protein level	Low tissue specificity	Detected in all			Cell type enhanced	Detected in many		Astrocytes: 31.0;Excitatory neurons: 36.7;Inhibitory neurons: 35.1;Oligodendrocyte precursor cells: 29.1	Low cancer specificity	Detected in all			Low region specificity	Detected in all			Low immune cell specificity	Detected in many			Low lineage specificity	Detected in all			Low cell line specificity	Detected in all			Low region specificity	Detected in all			Low region specificity	Detected in all
LIHC	NUP205	C7orf14, KIAA0225	ENSG00000155561	Nucleoporin 205	Q92621	7	135557917-135648757	Disease related genes, Human disease related genes, Metabolic proteins, Plasma proteins, Potential drug targets, Predicted intracellular proteins, Predicted membrane proteins, Transporters	mRNA transport, Protein transport, Translocation, Transport		Disease variant	Evidence at protein level	Evidence at transcript level	Evidence at protein level	Evidence at protein level	Low tissue specificity	Detected in all			Low cell type specificity	Detected in many			Low cancer specificity	Detected in all			Low region specificity	Detected in all			Low immune cell specificity	Detected in many			Low lineage specificity	Detected in all			Low cell line specificity	Detected in all			Low region specificity	Detected in all			Low region specificity	Detected in all
LIHC	HMMR	CD168, RHAMM	ENSG00000072571	Hyaluronan mediated motility receptor	O75330	5	163460203-163491941	CD markers, FDA approved drug targets, Predicted intracellular proteins			FDA approved drug targets	Evidence at protein level	Evidence at protein level	Evidence at protein level	Evidence at protein level	Tissue enhanced	Detected in many		bone marrow: 20.6;lymphoid tissue: 27.3;testis: 27.5	Cell type enhanced	Detected in many		Early spermatids: 86.2;Erythroid cells: 133.3;Extravillous trophoblasts: 55.1;Late spermatids: 60.9;Spermatocytes: 100.9	Low cancer specificity	Detected in many			Not detected	Not detected			Immune cell enhanced	Detected in single		T-reg: 1.5	Low lineage specificity	Detected in single			Low cell line specificity	Detected in all			Low region specificity	Detected in some			Low region specificity	Detected in many
LIHC	PNPT1	DFNB70, old-35, OLD35, PNPase	ENSG00000138035	Polyribonucleotide nucleotidyltransferase 1	Q8TCS8	2	55634061-55693863	Disease related genes, Enzymes, Human disease related genes, Potential drug targets, Predicted intracellular proteins	mRNA processing, Transport	Exonuclease, Hydrolase, Nuclease, Nucleotidyltransferase, RNA-binding, Transferase	Deafness, Disease variant, Non-syndromic deafness, Primary mitochondrial disease	Evidence at protein level	Evidence at protein level	Evidence at protein level	Evidence at protein level	Low tissue specificity	Detected in all			Low cell type specificity	Detected in all			Low cancer specificity	Detected in all			Low region specificity	Detected in all			Low immune cell specificity	Detected in all			Low lineage specificity	Detected in all			Low cell line specificity	Detected in all			Low region specificity	Detected in all			Low region specificity	Detected in all
LIHC	HARS1	HARS, HisRS, USH3B	ENSG00000170445	Histidyl-tRNA synthetase 1	P12081	5	140673035-140691537	Disease related genes, Enzymes, Human disease related genes, Metabolic proteins, Plasma proteins, Potential drug targets, Predicted intracellular proteins	Protein biosynthesis	Aminoacyl-tRNA synthetase, Ligase	Charcot-Marie-Tooth disease, Deafness, Disease variant, Neurodegeneration, Neuropathy, Retinitis pigmentosa, Usher syndrome	Evidence at protein level	Evidence at protein level	Evidence at protein level	Evidence at protein level	Low tissue specificity	Detected in all			Cell type enhanced	Detected in some		Cytotrophoblasts: 41.4;dendritic cells: 11.5;Extravillous trophoblasts: 48.6;Hofbauer cells: 35.7;Syncytiotrophoblasts: 36.0	Low cancer specificity	Detected in all			Low region specificity	Detected in all			Low immune cell specificity	Detected in all			Low lineage specificity	Detected in all			Low cell line specificity	Detected in all			Low region specificity	Detected in all			Low region specificity	Detected in all
LIHC	ANP32B	APRIL, PHAPI2, SSP29	ENSG00000136938	Acidic nuclear phosphoprotein 32 family member B	Q92688	9	97983341-98015943	Plasma proteins, Predicted intracellular proteins	Host-virus interaction	Chaperone		Evidence at protein level	Evidence at protein level	Evidence at protein level	Evidence at protein level	Low tissue specificity	Detected in all			Cell type enhanced	Detected in all		Erythroid cells: 709.4	Low cancer specificity	Detected in all			Low region specificity	Detected in all			Low immune cell specificity	Detected in all			Low lineage specificity	Detected in all			Low cell line specificity	Detected in all			Low region specificity	Detected in all
LIHC	ATIC	AICARFT, IMPCHASE, PURH	ENSG00000138363	5-aminoimidazole-4-carboxamide ribonucleotide formyltransferase/IMP cyclohydrolase	P31939	2	215311956-215349773	Cancer-related genes, Disease related genes, Enzymes, FDA approved drug targets, Human disease related genes, Metabolic proteins, Plasma proteins, Predicted intracellular proteins	Purine biosynthesis	Hydrolase, Multifunctional enzyme, Transferase	Cancer-related genes, Disease variant, Epilepsy, FDA approved drug targets	Evidence at protein level	Evidence at protein level	Evidence at protein level	Evidence at protein level	Low tissue specificity	Detected in all			Cell type enhanced	Detected in all		Cytotrophoblasts: 171.4;Extravillous trophoblasts: 166.3	Low cancer specificity	Detected in all			Low region specificity	Detected in all			Low immune cell specificity	Detected in many			Low lineage specificity	Detected in all			Low cell line specificity	Detected in all			Low region specificity	Detected in all			Low region specificity	Detected in all
LIHC	DCUN1D5	FLJ32431, MGC2714	ENSG00000137692	Defective in cullin neddylation 1 domain containing 5	Q9BTE7	11	103050686-103092194	Predicted intracellular proteins				Evidence at protein level	Evidence at transcript level	Evidence at protein level	Evidence at protein level	Low tissue specificity	Detected in all			Low cell type specificity	Detected in all			Low cancer specificity	Detected in all			Low region specificity	Detected in all			Low immune cell specificity	Detected in all			Low lineage specificity	Detected in all			Low cell line specificity	Detected in many			Low region specificity	Detected in all			Low region specificity	Detected in all
LIHC	TM2D1	BBP	ENSG00000162604	TM2 domain containing 1	Q9BX74	1	61681046-61725423	Predicted membrane proteins	Apoptosis			Evidence at protein level	Evidence at transcript level	Evidence at protein level	Evidence at protein level	Low tissue specificity	Detected in all			Low cell type specificity	Detected in all			Low cancer specificity	Detected in all			Low region specificity	Detected in all			Low immune cell specificity	Detected in all			Low lineage specificity	Detected in all			Low cell line specificity	Detected in all			Low region specificity	Detected in all			Low region specificity	Detected in all
LIHC	RBM14	COAA, DKFZp779J0927, SIP, SYTIP1	ENSG00000239306	RNA binding motif protein 14	Q96PK6	11	66616626-66629934	Predicted intracellular proteins	Immunity, Innate immunity, Transcription, Transcription regulation	Repressor, RNA-binding		Evidence at protein level	Evidence at protein level	Evidence at protein level	Evidence at protein level	Low tissue specificity	Detected in all			Low cell type specificity	Detected in many			Low cancer specificity	Detected in all			Low region specificity	Detected in all			Low immune cell specificity	Detected in all			Low lineage specificity	Detected in all			Low cell line specificity	Detected in all			Low region specificity	Detected in all			Low region specificity	Detected in all
LIHC	MED8	ARC32, MGC17544, MGC19641	ENSG00000159479	Mediator complex subunit 8	Q96G25	1	43383917-43389808	Plasma proteins, Predicted intracellular proteins	Transcription, Transcription regulation, Ubl conjugation pathway	Activator		Evidence at protein level	Evidence at transcript level	Evidence at protein level	Evidence at protein level	Low tissue specificity	Detected in all			Low cell type specificity	Detected in all			Low cancer specificity	Detected in all			Low region specificity	Detected in all			Low immune cell specificity	Detected in all			Low lineage specificity	Detected in all			Low cell line specificity	Detected in all			Low region specificity	Detected in all			Low region specificity	Detected in all
LIHC	CDK4	PSK-J3	ENSG00000135446	Cyclin dependent kinase 4	P11802	12	57747727-57756013	Cancer-related genes, Disease related genes, Enzymes, FDA approved drug targets, Human disease related genes, Metabolic proteins, Plasma proteins, Predicted intracellular proteins	Cell cycle, Cell division	Kinase, Serine/threonine-protein kinase, Transferase	Cancer-related genes, Disease variant, FDA approved drug targets	Evidence at protein level	Evidence at protein level	Evidence at protein level	Evidence at protein level	Low tissue specificity	Detected in all			Low cell type specificity	Detected in many			Cancer enriched	Detected in all	5	glioma: 175.8	Low region specificity	Detected in all			Low immune cell specificity	Detected in all			Low lineage specificity	Detected in all			Group enriched	Detected in all	10	HBEC3-KT: 2594.8;LHCN-M2: 2819.4;RH-30: 8902.5	Low region specificity	Detected in all			Low region specificity	Detected in all
LIHC	DUSP11	PIR1	ENSG00000144048	Dual specificity phosphatase 11	O75319	2	73762184-73780157	Metabolic proteins, Predicted intracellular proteins		Hydrolase, Protein phosphatase, RNA-binding		Evidence at protein level	Evidence at protein level	Evidence at protein level	Evidence at protein level	Low tissue specificity	Detected in all			Low cell type specificity	Detected in all			Low cancer specificity	Detected in all			Low region specificity	Detected in all			Low immune cell specificity	Detected in all			Low lineage specificity	Detected in all			Low cell line specificity	Detected in all			Low region specificity	Detected in all			Low region specificity	Detected in all
LIHC	ADPRS	ADPRHL2, ARH3, FLJ20446	ENSG00000116863	ADP-ribosylserine hydrolase	Q9NX46	1	36088892-36093932	Disease related genes, Enzymes, Potential drug targets, Predicted intracellular proteins	DNA damage, DNA repair	Hydrolase	Disease variant, Neurodegeneration	Evidence at protein level	Evidence at protein level	Evidence at protein level	Evidence at protein level	Low tissue specificity	Detected in all			Group enriched	Detected in some	6	Cytotrophoblasts: 79.2;Extravillous trophoblasts: 40.7;Hofbauer cells: 51.6;Syncytiotrophoblasts: 70.6	Low cancer specificity	Detected in all			Low region specificity	Detected in all			Low immune cell specificity	Detected in all			Low lineage specificity	Detected in all			Low cell line specificity	Detected in all			Low region specificity	Detected in all			Low region specificity	Detected in all
LIHC	XRCC5	KARP-1, KU80, Ku86, KUB2	ENSG00000079246	X-ray repair cross complementing 5	P13010	2	216107464-216206303	Cancer-related genes, Plasma proteins, Predicted intracellular proteins	DNA damage, DNA recombination, DNA repair, Host-virus interaction, Immunity, Innate immunity, Ribosome biogenesis, Transcription, Transcription regulation	Activator, DNA-binding, Helicase, Hydrolase	Cancer-related genes, Systemic lupus erythematosus	Evidence at protein level	Evidence at protein level	Evidence at protein level	Evidence at protein level	Low tissue specificity	Detected in all			Low cell type specificity	Detected in all			Low cancer specificity	Detected in all			Low region specificity	Detected in all			Low immune cell specificity	Detected in all			Low lineage specificity	Detected in all			Low cell line specificity	Detected in all			Low region specificity	Detected in all			Low region specificity	Detected in all
LIHC	MYBL2	B-MYB, BMYB	ENSG00000101057	MYB proto-oncogene like 2	P10244	20	43667019-43716495	Cancer-related genes, Predicted intracellular proteins, Transcription factors	Transcription, Transcription regulation	DNA-binding	Cancer-related genes	Evidence at protein level	Evidence at protein level	Evidence at protein level	Evidence at protein level	Group enriched	Detected in many	5	bone marrow: 91.8;lymphoid tissue: 55.5	Cell type enhanced	Detected in many		B-cells: 33.0;dendritic cells: 32.6;Erythroid cells: 82.3;Extravillous trophoblasts: 32.3;Plasma cells: 139.6;Spermatogonia: 33.6	Cancer enriched	Detected in all	5	testis cancer: 295.8	Not detected	Not detected			Immune cell enriched	Detected in some	34	plasmacytoid DC: 91.5	Lineage enriched	Detected in many	34	dendritic cells: 91.5	Cell line enhanced	Detected in many		MCF7: 763.7	Not detected	Not detected			Low region specificity	Detected in all
LIHC	RAE1	Gle2, Mnrp41	ENSG00000101146	Ribonucleic acid export 1	P78406	20	57351223-57379211	Metabolic proteins, Plasma proteins, Predicted intracellular proteins, Transporters	Cell cycle, Cell division, Mitosis, Transport			Evidence at protein level	Evidence at protein level	Evidence at protein level	Evidence at protein level	Tissue enhanced	Detected in all		testis: 103.0	Cell type enhanced	Detected in all		Early spermatids: 113.6;Spermatocytes: 256.9	Low cancer specificity	Detected in all			Low region specificity	Detected in all			Low immune cell specificity	Detected in all			Low lineage specificity	Detected in all			Low cell line specificity	Detected in all			Low region specificity	Detected in all			Low region specificity	Detected in all
LIHC	FAM104A	FLJ14775	ENSG00000133193	Family with sequence similarity 104 member A	Q969W3	17	73207353-73236753	Predicted intracellular proteins				Evidence at protein level	Evidence at transcript level	Evidence at protein level	Evidence at protein level	Group enriched	Detected in all	5	bone marrow: 44.8;testis: 153.0	Group enriched	Detected in all	4	Early spermatids: 1305.1;Late spermatids: 1771.9	Low cancer specificity	Detected in all			Low region specificity	Detected in all			Low immune cell specificity	Detected in all			Low lineage specificity	Detected in all			Low cell line specificity	Detected in all							Low region specificity	Detected in all
LIHC	TAF3	TAF140, TAFII140	ENSG00000165632	TATA-box binding protein associated factor 3	Q5VWG9	10	7818505-8016631	Predicted intracellular proteins	Transcription, Transcription regulation			Evidence at protein level	Evidence at protein level	Evidence at protein level	Evidence at protein level	Low tissue specificity	Detected in all			Low cell type specificity	Detected in many			Low cancer specificity	Detected in all			Low region specificity	Detected in all			Low immune cell specificity	Detected in all			Low lineage specificity	Detected in all			Low cell line specificity	Detected in all			Low region specificity	Detected in all			Low region specificity	Detected in all
LIHC	SEPHS1	SPS, SPS1	ENSG00000086475	Selenophosphate synthetase 1	P49903	10	13317428-13348298	Enzymes, Metabolic proteins, Plasma proteins, Predicted intracellular proteins		Kinase, Transferase		Evidence at protein level	Evidence at protein level	Evidence at protein level	Evidence at protein level	Low tissue specificity	Detected in all			Low cell type specificity	Detected in many			Low cancer specificity	Detected in all			Low region specificity	Detected in all			Low immune cell specificity	Detected in all			Low lineage specificity	Detected in all			Low cell line specificity	Detected in all			Low region specificity	Detected in all			Low region specificity	Detected in all
LIHC	NME6	IPIA-ALPHA, NM23-H6	ENSG00000172113	NME/NM23 nucleoside diphosphate kinase 6	O75414	3	48290722-48301685	Enzymes, Metabolic proteins, Predicted intracellular proteins	Apoptosis, Nucleotide metabolism	Kinase, Transferase		Evidence at protein level	Evidence at transcript level	Evidence at protein level	Evidence at protein level	Low tissue specificity	Detected in all			Low cell type specificity	Detected in all			Low cancer specificity	Detected in all			Low region specificity	Detected in all			Low immune cell specificity	Detected in all			Low lineage specificity	Detected in all			Low cell line specificity	Detected in all			Low region specificity	Detected in all			Low region specificity	Detected in all
LIHC	PFN2		ENSG00000070087	Profilin 2	P35080	3	149964904-150050788	Plasma proteins, Predicted intracellular proteins, Predicted membrane proteins		Actin-binding		Evidence at protein level	Evidence at protein level	Evidence at protein level	Evidence at protein level	Low tissue specificity	Detected in all			Cell type enhanced	Detected in many		Distal tubular cells: 461.8;Ionocytes: 231.9;Muller glia cells: 289.3;Proximal tubular cells: 198.2	Low cancer specificity	Detected in all			Low region specificity	Detected in all			Low immune cell specificity	Detected in many			Low lineage specificity	Detected in many			Low cell line specificity	Detected in many			Low region specificity	Detected in all			Low region specificity	Detected in all
LIHC	ERGIC3	C20orf47, CGI-54, Erv46, NY-BR-84, PRO0989, SDBCAG84	ENSG00000125991	ERGIC and golgi 3	Q9Y282	20	35542038-35557634	Predicted intracellular proteins, Predicted membrane proteins	ER-Golgi transport, Transport			Evidence at protein level	Evidence at transcript level	Evidence at protein level	Evidence at protein level	Low tissue specificity	Detected in all			Cell type enhanced	Detected in all		Early spermatids: 711.0;Late spermatids: 708.4	Low cancer specificity	Detected in all			Low region specificity	Detected in all			Low immune cell specificity	Detected in all			Low lineage specificity	Detected in all			Low cell line specificity	Detected in all			Low region specificity	Detected in all			Low region specificity	Detected in all
LIHC	LRPPRC	GP130, LRP130, LSFC	ENSG00000138095	Leucine rich pentatricopeptide repeat containing	P42704	2	43886224-43995989	Disease related genes, Human disease related genes, Predicted intracellular proteins	mRNA transport, Transcription, Transcription regulation, Transport	DNA-binding, RNA-binding	Disease variant, Leigh syndrome, Primary mitochondrial disease	Evidence at protein level	Evidence at protein level	Evidence at protein level	Evidence at protein level	Low tissue specificity	Detected in all			Low cell type specificity	Detected in all			Low cancer specificity	Detected in all			Low region specificity	Detected in all			Low immune cell specificity	Detected in all			Low lineage specificity	Detected in all			Low cell line specificity	Detected in all			Low region specificity	Detected in all			Low region specificity	Detected in all
LIHC	IK	RED, RER	ENSG00000113141	IK cytokine	Q13123	5	140647058-140662480	Predicted intracellular proteins	Host-virus interaction, mRNA processing, mRNA splicing			Evidence at protein level	Evidence at protein level	Evidence at protein level	Evidence at protein level	Low tissue specificity	Detected in all			Cell type enhanced	Detected in all		Early spermatids: 438.7;Endometrial ciliated cells: 510.8;Respiratory ciliated cells: 732.0	Low cancer specificity	Detected in all			Low region specificity	Detected in all			Low immune cell specificity	Detected in all			Low lineage specificity	Detected in all			Low cell line specificity	Detected in all			Low region specificity	Detected in all			Low region specificity	Detected in all
LIHC	KCMF1	DEBT91, DKFZP434L1021, PCMF, ZZZ1	ENSG00000176407	Potassium channel modulatory factor 1	Q9P0J7	2	84971093-85059472	Enzymes, Predicted intracellular proteins	Ubl conjugation pathway	Transferase		Evidence at protein level	Evidence at protein level	Evidence at protein level	Evidence at protein level	Low tissue specificity	Detected in all			Low cell type specificity	Detected in all			Low cancer specificity	Detected in all			Low region specificity	Detected in all			Low immune cell specificity	Detected in all			Low lineage specificity	Detected in all			Low cell line specificity	Detected in all			Low region specificity	Detected in all			Low region specificity	Detected in all
LIHC	NCBP2	Cbc2, CBP20, NIP1	ENSG00000114503	Nuclear cap binding protein subunit 2	P52298	3	196935402-196942594	Predicted intracellular proteins, Transporters	mRNA processing, mRNA splicing, mRNA transport, Nonsense-mediated mRNA decay, RNA-mediated gene silencing, Translation regulation, Transport	RNA-binding		Evidence at protein level	Evidence at protein level	Evidence at protein level	Evidence at protein level	Low tissue specificity	Detected in all			Low cell type specificity	Detected in all			Low cancer specificity	Detected in all			Low region specificity	Detected in all			Low immune cell specificity	Detected in all			Low lineage specificity	Detected in all			Low cell line specificity	Detected in all			Low region specificity	Detected in all			Low region specificity	Detected in all
LIHC	TTI1	KIAA0406, smg-10	ENSG00000101407	TELO2 interacting protein 1	O43156	20	37983007-38033461	Predicted intracellular proteins				Evidence at protein level	Evidence at transcript level	Evidence at protein level	Evidence at protein level	Low tissue specificity	Detected in all			Low cell type specificity	Detected in many			Low cancer specificity	Detected in all			Low region specificity	Detected in all			Low immune cell specificity	Detected in all			Low lineage specificity	Detected in all			Low cell line specificity	Detected in all			Low region specificity	Detected in all			Low region specificity	Detected in all
LIHC	COPB2	beta'-COP, betaprime-COP	ENSG00000184432	COPI coat complex subunit beta 2	P35606	3	139353946-139389736	Disease related genes, Human disease related genes, Metabolic proteins, Plasma proteins, Predicted intracellular proteins	ER-Golgi transport, Protein transport, Transport		Disease variant, Primary microcephaly	Evidence at protein level	Evidence at protein level	Evidence at protein level	Evidence at protein level	Low tissue specificity	Detected in all			Low cell type specificity	Detected in all			Low cancer specificity	Detected in all			Low region specificity	Detected in all			Low immune cell specificity	Detected in all			Low lineage specificity	Detected in all			Low cell line specificity	Detected in all			Low region specificity	Detected in all			Low region specificity	Detected in all
LIHC	NUP62	DKFZp547L134, FLJ20822, FLJ43869, IBSN, MGC841, p62, SNDI	ENSG00000213024	Nucleoporin 62	P37198	19	49906825-49929763	Disease related genes, Human disease related genes, Metabolic proteins, Potential drug targets, Predicted intracellular proteins, Transporters	Host-virus interaction, mRNA transport, Protein transport, Translocation, Transport		Disease variant	Evidence at protein level	Evidence at protein level	Evidence at protein level	Evidence at protein level	Low tissue specificity	Detected in all			Cell type enhanced	Detected in many		Langerhans cells: 119.2;Late spermatids: 315.1	Low cancer specificity	Detected in all			Low region specificity	Detected in all			Low immune cell specificity	Detected in all			Low lineage specificity	Detected in all			Low cell line specificity	Detected in all			Low region specificity	Detected in all			Low region specificity	Detected in all
LIHC	KPNB1	IMB1, Impnb, IPO1, IPOB, MGC2155, MGC2156, MGC2157, NTF97	ENSG00000108424	Karyopherin subunit beta 1	Q14974	17	47649476-47685505	Plasma proteins, Predicted intracellular proteins, Transporters	Host-virus interaction, Protein transport, Transport			Evidence at protein level	Evidence at protein level	Evidence at protein level	Evidence at protein level	Low tissue specificity	Detected in all			Low cell type specificity	Detected in all			Low cancer specificity	Detected in all			Low region specificity	Detected in all			Low immune cell specificity	Detected in all			Low lineage specificity	Detected in all			Low cell line specificity	Detected in all			Low region specificity	Detected in all			Low region specificity	Detected in all
LIHC	PLK1	PLK	ENSG00000166851	Polo like kinase 1	P53350	16	23677656-23690367	Cancer-related genes, Disease related genes, Enzymes, Metabolic proteins, Potential drug targets, Predicted intracellular proteins	Cell cycle, Cell division, Mitosis	Kinase, Serine/threonine-protein kinase, Transferase	Cancer-related genes	Evidence at protein level	Evidence at protein level	Evidence at protein level	Evidence at protein level	Tissue enhanced	Detected in many		bone marrow: 32.0;lymphoid tissue: 43.9;testis: 33.1	Cell type enhanced	Detected in many		Cytotrophoblasts: 32.3;Early spermatids: 123.7;Erythroid cells: 38.3;Extravillous trophoblasts: 55.9;Spermatocytes: 79.5	Low cancer specificity	Detected in all			Low region specificity	Detected in all			Immune cell enriched	Detected in some	5	T-reg: 5.6	Lineage enriched	Detected in many	5	T-cells: 5.6	Low cell line specificity	Detected in all			Low region specificity	Detected in some			Low region specificity	Detected in all
LIHC	ELOVL1	Ssc1	ENSG00000066322	ELOVL fatty acid elongase 1	Q9BW60	1	43363398-43368074	Disease related genes, Enzymes, Metabolic proteins, Potential drug targets, Predicted membrane proteins	Fatty acid biosynthesis, Fatty acid metabolism, Lipid biosynthesis, Lipid metabolism	Transferase	Disease variant, Ichthyosis	Evidence at protein level	Evidence at protein level	Evidence at protein level	Evidence at protein level	Low tissue specificity	Detected in all			Low cell type specificity	Detected in all			Low cancer specificity	Detected in all			Low region specificity	Detected in all			Low immune cell specificity	Detected in all			Low lineage specificity	Detected in all			Low cell line specificity	Detected in all			Low region specificity	Detected in all			Low region specificity	Detected in all
LIHC	FANCL	FAAP43, FLJ10335, PHF9, Pog	ENSG00000115392	FA complementation group L	Q9NW38	2	58159243-58241372	Disease related genes, Enzymes, Human disease related genes, Metabolic proteins, Potential drug targets, Predicted intracellular proteins	DNA damage, DNA repair, Ubl conjugation pathway	Transferase	Fanconi anemia	Evidence at protein level	Evidence at protein level	Evidence at protein level	Evidence at protein level	Low tissue specificity	Detected in all			Cell type enhanced	Detected in all		Oligodendrocyte precursor cells: 81.4;Oligodendrocytes: 188.9	Low cancer specificity	Detected in all			Low region specificity	Detected in all			Low immune cell specificity	Detected in many			Low lineage specificity	Detected in all			Low cell line specificity	Detected in all			Low region specificity	Detected in all			Low region specificity	Detected in all
LIHC	PRKAG1		ENSG00000181929	Protein kinase AMP-activated non-catalytic subunit gamma 1	P54619	12	49002274-49018807	FDA approved drug targets, Predicted intracellular proteins	Fatty acid biosynthesis, Fatty acid metabolism, Lipid biosynthesis, Lipid metabolism		FDA approved drug targets	Evidence at protein level	Evidence at transcript level	Evidence at protein level	Evidence at protein level	Low tissue specificity	Detected in all			Low cell type specificity	Detected in all			Low cancer specificity	Detected in all			Low region specificity	Detected in all			Low immune cell specificity	Detected in all			Low lineage specificity	Detected in all			Cell line enhanced	Detected in all		OE19: 339.6	Low region specificity	Detected in all			Low region specificity	Detected in all
LIHC	MELK	KIAA0175	ENSG00000165304	Maternal embryonic leucine zipper kinase	Q14680	9	36572862-36677683	Disease related genes, Enzymes, Metabolic proteins, Plasma proteins, Potential drug targets, Predicted intracellular proteins, Predicted membrane proteins	Apoptosis, Cell cycle	Kinase, Serine/threonine-protein kinase, Transferase		Evidence at protein level	Evidence at transcript level	Evidence at protein level	Evidence at protein level	Tissue enhanced	Detected in many		bone marrow: 10.0;lymphoid tissue: 21.0	Cell type enhanced	Detected in many		Cytotrophoblasts: 16.1;Erythroid cells: 15.2;Extravillous trophoblasts: 44.1;Spermatocytes: 23.2;Spermatogonia: 21.3	Low cancer specificity	Detected in all			Not detected	Not detected			Immune cell enriched	Detected in single	4	T-reg: 1.7	Lineage enriched	Detected in single	4	T-cells: 1.7	Low cell line specificity	Detected in all			Low region specificity	Detected in some			Low region specificity	Detected in many
LIHC	DYNC1H1	CMT2O, DHC1, DNCH1, Dnchc1, DNCL, DNECL, HL-3, p22	ENSG00000197102	Dynein cytoplasmic 1 heavy chain 1	Q14204	14	101964573-102056443	Disease related genes, Human disease related genes, Plasma proteins, Predicted intracellular proteins	Cell cycle, Cell division, Mitosis, Transport	Motor protein	Charcot-Marie-Tooth disease, Disease variant, Mental retardation, Neurodegeneration, Neuropathy	Evidence at protein level	Evidence at protein level	Evidence at protein level	Evidence at protein level	Low tissue specificity	Detected in many			Low cell type specificity	Detected in all			Low cancer specificity	Detected in all			Low region specificity	Detected in many			Low immune cell specificity	Detected in some			Low lineage specificity	Detected in single			Low cell line specificity	Detected in all			Low region specificity	Detected in all			Low region specificity	Detected in all
LIHC	NRAS	N-ras	ENSG00000213281	NRAS proto-oncogene, GTPase	P01111	1	114704469-114716771	Cancer-related genes, Disease related genes, Enzymes, Human disease related genes, Potential drug targets, Predicted intracellular proteins, RAS pathway related proteins		Hydrolase	Cancer-related genes, Disease variant, Proto-oncogene	Evidence at protein level	Evidence at protein level	Evidence at protein level	Evidence at protein level	Low tissue specificity	Detected in all			Low cell type specificity	Detected in all			Low cancer specificity	Detected in all			Low region specificity	Detected in all			Low immune cell specificity	Detected in all			Low lineage specificity	Detected in all			Low cell line specificity	Detected in all			Low region specificity	Detected in all			Low region specificity	Detected in all
LIHC	KIF2C	CT139, KNSL6, MCAK	ENSG00000142945	Kinesin family member 2C	Q99661	1	44739818-44767767	Cancer-related genes, Plasma proteins, Predicted intracellular proteins	Cell cycle, Cell division, Chromosome partition, Mitosis		Cancer-related genes	Evidence at protein level	Evidence at protein level	Evidence at protein level	Evidence at protein level	Group enriched	Detected in many	6	bone marrow: 33.0;lymphoid tissue: 37.4;testis: 76.5	Cell type enriched	Detected in many	4	Late spermatids: 1860.6	Low cancer specificity	Detected in all			Low region specificity	Detected in many			Immune cell enhanced	Detected in some		T-reg: 2.9	Low lineage specificity	Detected in many			Low cell line specificity	Detected in many			Region enhanced	Detected in some		white matter: 2.1	Not detected	Not detected
LIHC	RRP8	KIAA0409, NML	ENSG00000132275	Ribosomal RNA processing 8	O43159	11	6595072-6603616	Metabolic proteins, Predicted intracellular proteins	rRNA processing, Transcription, Transcription regulation	Chromatin regulator, Methyltransferase, Repressor, Transferase		Evidence at protein level	Evidence at protein level	Evidence at protein level	Evidence at protein level	Low tissue specificity	Detected in all			Low cell type specificity	Detected in many			Low cancer specificity	Detected in all			Low region specificity	Detected in all			Low immune cell specificity	Detected in all			Low lineage specificity	Detected in all			Low cell line specificity	Detected in all			Low region specificity	Detected in all			Low region specificity	Detected in all
LIHC	PPM1G	PP2CG, PP2Cgamma	ENSG00000115241	Protein phosphatase, Mg2+/Mn2+ dependent 1G	O15355	2	27381195-27409591	Enzymes, Metabolic proteins, Predicted intracellular proteins		Hydrolase, Protein phosphatase		Evidence at protein level	Evidence at protein level	Evidence at protein level	Evidence at protein level	Tissue enhanced	Detected in all		testis: 233.9	Cell type enhanced	Detected in all		Early spermatids: 1540.4;Late spermatids: 3492.8;Spermatocytes: 793.3	Low cancer specificity	Detected in all			Low region specificity	Detected in all			Low immune cell specificity	Detected in all			Low lineage specificity	Detected in all			Low cell line specificity	Detected in all			Low region specificity	Detected in all			Low region specificity	Detected in all
LIHC	CDC123	C10orf7, D123	ENSG00000151465	Cell division cycle 123	O75794	10	12195965-12250589	Predicted intracellular proteins	Cell cycle, Cell division			Evidence at protein level	Evidence at protein level	Evidence at protein level	Evidence at protein level	Low tissue specificity	Detected in all			Low cell type specificity	Detected in all			Low cancer specificity	Detected in all			Low region specificity	Detected in all			Low immune cell specificity	Detected in all			Low lineage specificity	Detected in all			Low cell line specificity	Detected in all			Low region specificity	Detected in all			Low region specificity	Detected in all
LIHC	LSG1	FLJ11301	ENSG00000041802	Large 60S subunit nuclear export GTPase 1	Q9H089	3	194640791-194672463	Plasma proteins, Predicted intracellular proteins	Protein transport, Transport	Hydrolase		Evidence at protein level	Evidence at protein level	Evidence at protein level	Evidence at protein level	Low tissue specificity	Detected in all			Low cell type specificity	Detected in all			Low cancer specificity	Detected in all			Low region specificity	Detected in all			Low immune cell specificity	Detected in all			Low lineage specificity	Detected in all			Low cell line specificity	Detected in all			Low region specificity	Detected in all			Low region specificity	Detected in all
LIHC	HNRNPH1	hnRNPH, HNRPH1	ENSG00000169045	Heterogeneous nuclear ribonucleoprotein H1	P31943	5	179614178-179634784	Plasma proteins, Predicted intracellular proteins	mRNA processing, mRNA splicing	Ribonucleoprotein, RNA-binding		Evidence at protein level	Evidence at protein level	Evidence at protein level	Evidence at protein level	Low tissue specificity	Detected in all			Low cell type specificity	Detected in all			Low cancer specificity	Detected in all			Low region specificity	Detected in all			Low immune cell specificity	Detected in all			Low lineage specificity	Detected in all			Low cell line specificity	Detected in all			Low region specificity	Detected in all			Low region specificity	Detected in all
LIHC	ATP13A2	CLN12, HSA9947, PARK9	ENSG00000159363	ATPase cation transporting 13A2	Q9NQ11	1	16985958-17011928	Disease related genes, Human disease related genes, Plasma proteins, Potential drug targets, Predicted intracellular proteins, Predicted membrane proteins, Transporters	Transport	Translocase	Disease variant, Hereditary spastic paraplegia, Neurodegeneration, Neuronal ceroid lipofuscinosis, Parkinsonism	Evidence at protein level	Evidence at protein level	Evidence at protein level	Evidence at protein level	Tissue enhanced	Detected in all		brain: 112.4	Cell type enhanced	Detected in many		Inhibitory neurons: 61.8	Low cancer specificity	Detected in all			Low region specificity	Detected in all			Immune cell enriched	Detected in many	6	plasmacytoid DC: 20.6	Lineage enriched	Detected in many	6	dendritic cells: 20.6	Low cell line specificity	Detected in all			Low region specificity	Detected in all			Low region specificity	Detected in all
LIHC	FKBP1A	FKBP-12, FKBP1, FKBP12, FKBP12C, PKC12, PPIASE	ENSG00000088832	FKBP prolyl isomerase 1A	P62942	20	1368977-1393164	Enzymes, FDA approved drug targets, Metabolic proteins, Plasma proteins, Predicted intracellular proteins, Predicted membrane proteins, Transporters		Isomerase, Rotamase	FDA approved drug targets	Evidence at protein level	Evidence at protein level	Evidence at protein level	Evidence at protein level	Low tissue specificity	Detected in all			Cell type enhanced	Detected in many		Paneth cells: 977.5	Low cancer specificity	Detected in all			Low region specificity	Detected in all			Low immune cell specificity	Detected in all			Group enriched	Detected in all	5	dendritic cells: 675.2;granulocytes: 974.2;monocytes: 1013.4	Cell line enhanced	Detected in all		HUVEC TERT2: 1749.2;TIME: 1929.6
LIHC	PSMB2	HC7-I	ENSG00000126067	Proteasome 20S subunit beta 2	P49721	1	35599541-35641526	Enzymes, FDA approved drug targets, Plasma proteins, Predicted intracellular proteins	Host-virus interaction		FDA approved drug targets	Evidence at protein level	Evidence at protein level	Evidence at protein level	Evidence at protein level	Low tissue specificity	Detected in all			Low cell type specificity	Detected in all			Low cancer specificity	Detected in all			Low region specificity	Detected in all			Low immune cell specificity	Detected in all			Low lineage specificity	Detected in all			Low cell line specificity	Detected in all			Low region specificity	Detected in all			Low region specificity	Detected in all
LIHC	LRP10	DKFZP564C1940, LRP9, MGC8675, MST087, MSTP087	ENSG00000197324	LDL receptor related protein 10	Q7Z4F1	14	22871740-22881713	Predicted membrane proteins	Endocytosis	Receptor		Evidence at protein level	Evidence at transcript level	Evidence at protein level	Evidence at protein level	Low tissue specificity	Detected in all			Cell type enhanced	Detected in many		Distal enterocytes: 367.2;Pancreatic endocrine cells: 314.0	Low cancer specificity	Detected in all			Low region specificity	Detected in all			Immune cell enhanced	Detected in all		neutrophil: 59.1	Lineage enriched	Detected in all	5	granulocytes: 59.1	Low cell line specificity	Detected in all			Low region specificity	Detected in all			Low region specificity	Detected in all
LIHC	KATNA1		ENSG00000186625	Katanin catalytic subunit A1	O75449	6	149594873-149648972	Enzymes, Predicted intracellular proteins	Cell cycle, Cell division, Mitosis	Isomerase		Evidence at protein level	Evidence at protein level	Evidence at protein level	Evidence at protein level	Low tissue specificity	Detected in all			Group enriched	Detected in all	4	Early spermatids: 416.6;Late spermatids: 194.2;Spermatocytes: 109.3	Low cancer specificity	Detected in all			Low region specificity	Detected in all			Low immune cell specificity	Detected in all			Low lineage specificity	Detected in all			Low cell line specificity	Detected in all			Low region specificity	Detected in all			Low region specificity	Detected in all
LIHC	CNOT6	CCR4, Ccr4a, KIAA1194	ENSG00000113300	CCR4-NOT transcription complex subunit 6	Q9ULM6	5	180494379-180578358	Enzymes, Predicted intracellular proteins	RNA-mediated gene silencing, Transcription, Transcription regulation, Translation regulation	Activator, Exonuclease, Hydrolase, Nuclease, RNA-binding		Evidence at protein level	Evidence at transcript level	Evidence at protein level	Evidence at protein level	Low tissue specificity	Detected in all			Low cell type specificity	Detected in all			Low cancer specificity	Detected in all			Low region specificity	Detected in all			Low immune cell specificity	Detected in many			Low lineage specificity	Detected in many			Low cell line specificity	Detected in all			Low region specificity	Detected in all			Low region specificity	Detected in all
LIHC	EIPR1	EIPR-1, TSSC1	ENSG00000032389	EARP complex and GARP complex interacting protein 1	Q53HC9	2	3188925-3377830	Predicted intracellular proteins				Evidence at protein level	Evidence at protein level	Evidence at protein level	Evidence at protein level	Low tissue specificity	Detected in all			Cell type enhanced	Detected in many		Cytotrophoblasts: 48.6;Distal tubular cells: 50.9;Ductal cells: 28.7;Extravillous trophoblasts: 36.9;Hofbauer cells: 34.0;Proximal tubular cells: 41.6;Syncytiotrophoblasts: 26.7	Low cancer specificity	Detected in all			Low region specificity	Detected in all			Low immune cell specificity	Detected in all			Low lineage specificity	Detected in all			Low cell line specificity	Detected in all			Low region specificity	Detected in all			Low region specificity	Detected in all
LIHC	SLC4A1AP	HLC3, kanadaptin	ENSG00000163798	Solute carrier family 4 member 1 adaptor protein	Q9BWU0	2	27663471-27694976	Predicted intracellular proteins				Evidence at protein level	Evidence at protein level	Evidence at protein level	Evidence at protein level	Low tissue specificity	Detected in all			Cell type enhanced	Detected in all		Spermatocytes: 143.4	Low cancer specificity	Detected in all			Low region specificity	Detected in all			Low immune cell specificity	Detected in all			Low lineage specificity	Detected in all			Low cell line specificity	Detected in all			Low region specificity	Detected in all			Low region specificity	Detected in all
[truncated: 3,196 more rows]
[truncated: 266 more columns]

## Sheet: Table S2
Table S2 | Venn analysis was carried out to investigate the intersection between the unfavorable genes across PAAD, LIHC, STAD, and COAD/READ.
[truncated: 3,517 more rows]

[truncated: 5 more sheets: Table S3, Table S4, Table S5, Table S6, Table S7]
